# Supplementary material for: LocoGSE, a sequence-based genome size estimator for plants
Source: Front Plant Sci. 2024 Mar 14;15:1328966. doi: 10.3389/fpls.2024.1328966 (PMC10972871; doi:10.3389/fpls.2024.1328966)
Supplement: Supplementary file 1 [file DataSheet_1.zip]

Archive with 2 entries (2 files):
- supplementary_figures.pdf
- Supplementary_tables.xlsx
