# Supplementary material for: LocoGSE, a sequence-based genome size estimator for plants
Source: Front Plant Sci. 2024 Mar 14;15:1328966. doi: 10.3389/fpls.2024.1328966 (PMC10972871; doi:10.3389/fpls.2024.1328966)
Supplement: Supplementary file 1 [file DataSheet_1.zip › Supplementary_tables.xlsx]

## Sheet: Table S1
# Supplementary Table 1: Input and output of the calibration on 430 genome skimming datasets
Input for calibration											Output
Experiment Accession Number	internal sample id	Species name	Family	Lineage	1Cx Genome Size from Kew (Mb)	Ploidy from Kew	number of nucleotides in reads	Theoretical sequencing depth (from Kew 1Cx)	Avg Percent identity (for reads mapped on OneKP)	OneKP depth (calculated with LocoGSE)	Slope β obtained from robust linear regression	Predicted genome size (Mb)	% of error in 1Cx prediction
ERX5334774	BMB_FQ	Narthecium ossifragum	Nartheciaceae	Other monocots	404	2	1422077398	3.51999356	78.1213	1.71006838	1.5914	522.54	29.34%
ERX5310076	BXA_CAP	Scheuchzeria palustris	Scheuchzeriaceae	Other monocots	525	2	962680601	1.83367734	78.6512	1.11409248	1.5914	542.97	3.42%
ERX5334592	BXA_AMS	Triglochin maritima	Juncaginaceae	Other monocots	295	8	720360489	2.44189996	76.7188	0.66346201	1.5914	682.26	131.27%
ERX7831392	CDM_AAJ	Alisma plantago-aquatica	Alismataceae	Other monocots	9245	2	824575653	0.08919153	74.8281	0.05815986	1.5914	8908.82	3.64%
ERX7831409	CDM_AEK	Luronium natans	Alismataceae	Other monocots	6432	6	634008790	0.09857102	64.9224	0.10541711	1.5914	3779.18	41.24%
ERX5309847	CDM_AUJ	Butomus umbellatus	Butomaceae	Other monocots	3680	3	1303621566	0.35424499	75.8322	0.21177361	1.5914	3868.06	5.11%
ERX5309852	CDM_ABF	Hydrocharis morsus-ranae	Hydrocharitaceae	Other monocots	828	4	848394254	1.02463074	74.8406	0.2826161	1.5914	1886.31	127.82%
ERX5310167	BXA_CIS	Najas marina	Hydrocharitaceae	Other monocots	11399	2	846236023	0.07423774	68.7135	0.05808835	1.5914	9154.1	19.69%
ERX5334525	BXA_BTV	Goodyera repens	Orchidaceae	Other monocots	4704	2	1055958087	0.22448089	76.0525	0.51698596	1.5914	1283.46	72.72%
ERX5334982	BMB_MF	Dactylorhiza lapponica	Orchidaceae	Other monocots	3275.5	4	969408433	0.29595739	77.1054	0.18147273	1.5914	3356.67	2.48%
ERX5335056	BXA_BLK	Dactylorhiza fuchsii	Orchidaceae	Other monocots	2832	2	983230910	0.34718606	75.4996	0.2119315	1.5914	2915.23	2.94%
ERX5309980	BXA_CET	Sisyrinchium montanum	Iridaceae	Other monocots	637	12	721306170	1.13234878	76.869	0.73486764	1.5914	616.77	3.18%
ERX5335109	BXA_AND	Scilla siberica	Hyacinthaceae	Other monocots	31066	2	1479271429	0.04761705	75.5897	0.0878716	1.5914	10578.22	65.95%
ERX5335105	BXA_ANE	Scilla luciliae	Hyacinthaceae	Other monocots	4116	2	1199745742	0.29148342	74.2088	0.25748189	1.5914	2927.9	28.87%
ERX5335413	BXA_ATC	Scilla siberica	Hyacinthaceae	Other monocots	31066	2	519236251	0.01671397	75.9772	0.01969668	1.5914	16564.77	46.68%
ERX5334907	BXA_ANA	Puschkinia scilloides	Hyacinthaceae	Other monocots	6468	2	1138869182	0.17607749	77.4741	0.11835039	1.5914	6046.69	6.51%
ERX5335041	BXA_AQI	Convallaria majalis	Asparagaceae	Other monocots	17310	2	656494556	0.03792574	76.9228	0.03076819	1.5914	13407.33	22.55%
ERX5335188	BXA_ASR	Allium cepa	Amaryllidaceae	Other monocots	17542	2	996205783	0.05678975	65.7183	0.09499505	1.5914	6589.63	62.44%
ERX5310124	BXA_APN	Gagea lutea	Liliaceae	Other monocots	6451.67	6	1239499910	0.19212079	76.3839	0.14711214	1.5914	5294.33	17.94%
ERX5335205	BXA_APC	Lilium martagon	Liliaceae	Other monocots	36446	2	1331101964	0.03652258	74.3479	0.06719246	1.5914	12448.13	65.85%
ERX5309861	CDM_ADA	Fritillaria camschatcensis	Liliaceae	Other monocots	36668	3	989901452	0.02699633	66.5348	0.06014812	1.5914	10341.49	71.8%
ERX5309800	BXA_CAK	Veratrum album	Melanthiaceae	Other monocots	1609.5	4	1266949854	0.78716984	78.1345	0.46203089	1.5914	1723.06	7.06%
ERX5309871	CDM_ADX	Veratrum viride var eschscholtzianum	Melanthiaceae	Other monocots	1641.5	4	692871537	0.42209658	78.5137	0.26728471	1.5914	1628.89	0.77%
ERX7831275	CDM_AJX	Veratrum viride var eschscholtzianum	Melanthiaceae	Other monocots	1641.5	4	913287998	0.55637405	78.4055	0.25983468	1.5914	2208.63	34.55%
ERX5309898	CDM_AFD	Anticlea elegans	Melanthiaceae	Other monocots	1876.5	4	1000763461	0.53331386	77.9288	0.38612431	1.5914	1628.61	13.21%
ERX5334651	BXA_BKF	Paris quadrifolia	Melanthiaceae	Other monocots	49509	2	883044459	0.01783604	76.6098	0.03331289	1.5914	16656.49	66.36%
ERX5334771	CDM_APB	Typha latifolia	Typhaceae	Commenilids	294	2	982418375	3.3415591	78.4212	2.19337519	1.5042	297.77	1.28%
ERX5310051	BXA_CHO	Sparganium erectum	Typhaceae	Commenilids	490	2	852121590	1.73902365	78.542	1.25302493	1.5042	452.11	7.73%
ERX7831285	CDM_ACT	Sparganium erectum	Typhaceae	Commenilids	490	2	940031188	1.918431	78.1844	1.25649927	1.5042	497.37	1.5%
ERX7831305	CDM_AAG	Ammophila arenaria	Poaceae	Commenilids	1911	4	930923000	0.48713919	76.1293	0.26541562	1.5042	2331.78	22.02%
ERX5309812	BXA_CAL	Vahlodea atropurpurea	Poaceae	Commenilids	3136	2	1401489336	0.44690349	76.2252	0.38525944	1.5042	2418.45	22.88%
ERX5334791	BMB_HD	Avenella flexuosa	Poaceae	Commenilids	2989	4	1017539212	0.34042797	75.7429	0.20172833	1.5042	3353.4	12.19%
ERX5334571	BXA_AQF	Avenella flexuosa	Poaceae	Commenilids	2989	4	350337568	0.11720896	76.269	0.05805555	1.5042	4011.84	34.22%
ERX5309969	CDM_ASH	Danthonia decumbens	Poaceae	Commenilids	968	4	778748411	0.80449216	76.5057	0.5998775	1.5042	863.05	10.84%
ERX5335099	BMB_D	Molinia caerulea	Poaceae	Commenilids	1225	4	544161697	0.44421363	75.5346	0.43542755	1.5042	830.83	32.18%
ERX5334911	CDM_AQZ	Cynosurus cristatus	Poaceae	Commenilids	2986	2	1110127062	0.37177731	76.0781	0.2113613	1.5042	3491.79	16.94%
ERX5335343	BMB_KM	Festuca vivipara	Poaceae	Commenilids	2430.5	4	1744244616	0.71764847	75.267	0.50402424	1.5042	2300.68	5.34%
ERX5334655	BXA_APR	Festuca altissima	Poaceae	Commenilids	4380	2	460341082	0.1051007	76.0102	0.05072727	1.5042	6033.08	37.74%
ERX5309884	BXA_CEP	Festuca altaica	Poaceae	Commenilids	3675	4	836094247	0.22750864	75.2188	0.18850205	1.5042	2948.76	19.76%
ERX5335231	BXA_CLV	Festuca brachyphylla	Poaceae	Commenilids	1919	6	1450003598	0.75560375	75.6383	0.45188503	1.5042	2133.25	11.16%
ERX5309819	BXA_CBB	Lolium temulentum	Poaceae	Commenilids	2801	2	1358178251	0.48489049	76.0015	0.1771523	1.5042	5096.95	81.97%
ERX5334715	BMB_CM	Deschampsia cespitosa	Poaceae	Commenilids	5110.7	2	805407043	0.15759231	76.1481	0.23211557	1.5042	2306.81	54.86%
ERX5335115	BMB_HC	Avenula pubescens	Poaceae	Commenilids	4998	2	1460090140	0.29213488	74.7258	0.18879801	1.5042	5141.42	2.87%
ERX5335374	BMB_DK	Alopecurus geniculatus	Poaceae	Commenilids	3675	4	1392096034	0.37880164	72.183	0.24546306	1.5042	3770.37	2.6%
ERX5335005	BMB_KF	Poa trivialis	Poaceae	Commenilids	2744	2	1000027876	0.36444165	75.0734	0.34604345	1.5042	1921.24	29.98%
ERX5334477	BXA_BKI	Poa annua	Poaceae	Commenilids	1421	4	875402173	0.61604657	75.373	0.38763028	1.5042	1501.38	5.66%
ERX5335336	BMB_CK	Phleum pratense	Poaceae	Commenilids	1339.33	6	775703729	0.57917297	76.6827	0.29149191	1.5042	1769.17	32.09%
ERX5334619	BMB_GB	Phleum alpinum	Poaceae	Commenilids	1568	4	1855662154	1.18345801	76.4592	0.70919564	1.5042	1739.54	10.94%
ERX5334836	BMB_FR	Milium effusum	Poaceae	Commenilids	1911	4	772042018	0.40399896	75.103	0.20574188	1.5042	2494.7	30.54%
ERX5335414	CDM_ANO	Milium effusum	Poaceae	Commenilids	1911	4	982109188	0.51392422	75.4703	0.27798882	1.5042	2348.73	22.91%
ERX5309856	CDM_AGB	Corynephorus canescens	Poaceae	Commenilids	1078	2	1324763975	1.22890907	76.2048	0.50139229	1.5042	1756.55	62.95%
ERX5309789	CDM_AOX	Briza maxima	Poaceae	Commenilids	6370	2	842600849	0.13227643	72.767	0.1249831	1.5042	4481.99	29.64%
ERX5334838	BXA_ARN	Anthoxanthum odoratum subsp odoratum	Poaceae	Commenilids	2891	4	532424783	0.1841663	75.5286	0.09614427	1.5042	3681.59	27.35%
ERX5309859	CDM_AUX	Anthoxanthum aristatum	Poaceae	Commenilids	3700.48	2	628461290	0.16983237	76.9855	0.1168105	1.5042	3576.82	3.34%
ERX5335161	BXA_BLL	Trisetum spicatum	Poaceae	Commenilids	2405.5	4	840262170	0.34930874	76.3722	0.268208	1.5042	2082.78	13.42%
ERX5334498	BXA_AQP	Arrhenatherum elatius	Poaceae	Commenilids	3920	4	1341048718	0.34210426	75.2266	0.21123883	1.5042	4220.57	7.67%
ERX5335372	BXA_AQN	Avena sativa	Poaceae	Commenilids	4197.67	6	1907415236	0.45439857	73.1106	0.32538148	1.5042	3897.2	7.16%
ERX5309777	CDM_APO	Avena fatua	Poaceae	Commenilids	4215.33	6	780524369	0.18516329	68.9434	0.19334306	1.5042	2683.85	36.33%
ERX5334640	BXA_ANR	Phalaris canariensis	Poaceae	Commenilids	3724	2	1366703241	0.36699872	76.9741	0.14897552	1.5042	6099.02	63.78%
ERX5334814	BXA_AMV	Triticum aestivum	Poaceae	Commenilids	5651.33	6	1941101240	0.34347689	75.1638	0.19350923	1.5042	6668.79	0.18
ERX5309793	CDM_ATA	Agropyron cristatum	Poaceae	Commenilids	6958	2	724317955	0.10409859	75.8712	0.06390641	1.5042	7535.04	8.29%
ERX5335009	BXA_AQB	Elymus mutabilis	Poaceae	Commenilids	4263	4	486933113	0.11422311	74.6349	0.07133637	1.5042	4537.94	6.45%
ERX5334795	BXA_BLI	Elymus caninus	Poaceae	Commenilids	4214	4	1160090689	0.27529442	74.1534	0.19448048	1.5042	3965.67	5.89%
ERX7831507	CDM_ADC	Elymus caninus	Poaceae	Commenilids	4214	4	1002413560	0.23787697	75.0086	0.14120096	1.5042	4719.65	0.12
ERX5309751	CDM_AEE	Hordeum comosum	Poaceae	Commenilids	4508	2	924115047	0.20499446	74.8053	0.11436481	1.5042	5371.98	19.17%
ERX7831558	CDM_AUK	Bromus secalinus	Poaceae	Commenilids	6860	4	917909996	0.13380612	74.1641	0.11267943	1.5042	5415.72	21.05%
ERX5309824	CDM_AUL	Bromus racemosus	Poaceae	Commenilids	6615	4	1141987907	0.17263612	73.8171	0.11357693	1.5042	6684.55	1.05%
ERX5334819	CDM_AUM	Bromus hordeaceus	Poaceae	Commenilids	4508	4	1186326508	0.26316027	74.7204	0.20143991	1.5042	3915.25	13.15%
ERX5309752	CDM_AUN	Bromus arvensis	Poaceae	Commenilids	6174	2	744562518	0.12059646	76.072	0.0865389	1.5042	5719.93	7.35%
ERX5310047	CDM_AVO	Bromus tectorum	Poaceae	Commenilids	3234	2	1068298949	0.33033363	75.1802	0.18847884	1.5042	3768.17	16.52%
ERX5334483	BXA_APL	Glyceria fluitans	Poaceae	Commenilids	833	4	1072642728	1.28768635	76.8192	0.85016047	1.5042	838.79	0.7%
ERX5334685	BMB_MD	Nardus stricta	Poaceae	Commenilids	2058	2	1183381031	0.57501508	76.5092	0.95777636	1.5042	821.41	60.09%
ERX5335030	BMB_DA	Eriophorum angustifolium subsp angustifolium	Cyperaceae	Commenilids	686	2	866120791	1.26256675	77.0737	0.76177219	1.5042	755.88	10.19%
ERX5335416	BXA_CHD	Eriophorum angustifolium	Cyperaceae	Commenilids	686	2	635308045	0.92610502	76.8776	0.67984636	1.5042	621.26	9.44%
ERX5310145	CDM_AJO	Luzula campestris	Juncaceae	Commenilids	475	2	1025567833	2.15909017	74.5034	0.97497331	1.5042	699.31	47.22%
ERX5334868	CDM_APG	Luzula sudetica	Juncaceae	Commenilids	445	2	1004203460	2.25663699	75.3295	0.92407831	1.5042	722.46	62.35%
ERX5334824	CDM_AQT	Luzula sylvatica	Juncaceae	Commenilids	558	2	1163657566	2.08540782	75.536	0.98929837	1.5042	781.99	40.14%
ERX5335361	BXA_CBD	Juncus articulatus	Juncaceae	Commenilids	441	8	970106230	2.19978737	75.781	0.53688059	1.5042	1201.27	172.4%
ERX5334603	CDM_APH	Juncus effusus	Juncaceae	Commenilids	294	2	663745655	2.25763828	75.9279	1.01451143	1.5042	434.96	47.94%
ERX5335279	BXA_AKV	Eschscholzia californica	Papaveraceae	Basal Eudicots	1078	2	1062577675	0.98569358	75.5986	1.63919181	1.1104	583.76	45.85%
ERX5334643	CDM_AOC	Chelidonium majus	Papaveraceae	Basal Eudicots	1107	2	974851555	0.88062471	77.1528	0.61347252	1.1104	1431.02	29.27%
ERX5334748	BXA_BBA	Papaver nudicaule	Papaveraceae	Basal Eudicots	4018	2	958642821	0.23858706	78.0234	0.44974459	1.1104	1919.53	52.23%
ERX5334617	BXA_BBF	Papaver somniferum	Papaveraceae	Basal Eudicots	3724	2	1351474249	0.3629093	75.0953	0.56804682	1.1104	2142.53	42.47%
ERX5335452	CDM_ACV	Papaver nudicaule	Papaveraceae	Basal Eudicots	4018	2	1219156384	0.30342369	75.9476	0.62933921	1.1104	1744.53	56.58%
ERX7831292	CDM_ANQ	Papaver nudicaule	Papaveraceae	Basal Eudicots	4018	2	821433142	0.20443831	77.4511	0.41852128	1.1104	1767.49	56.01%
ERX7831452	CDM_AYN	Papaver orientale	Papaveraceae	Basal Eudicots	2907.33	6	752674666	0.25888862	77.6926	0.3419967	1.1104	1981.93	31.83%
ERX7831742	CDM_BCW	Papaver rhoeas	Papaveraceae	Basal Eudicots	2356	2	544171860	0.23097278	77.736	0.17675441	1.1104	2772.48	17.68%
ERX5310189	CDM_ABR	Fumaria muralis	Papaveraceae	Basal Eudicots	294	4	1151292838	3.91596203	75.2263	3.53266101	1.1104	293.49	0.17%
ERX5310003	CDM_AHB	Myosurus minimus	Ranunculaceae	Basal Eudicots	1078	2	967373936	0.89737842	78.107	0.74654985	1.1104	1166.91	8.25%
ERX5334952	BMB_HR	Ranunculus repens	Ranunculaceae	Basal Eudicots	5488	4	699401798	0.12744202	78.1134	0.14693762	1.1104	4286.44	21.89%
ERX5335162	BXA_BBP	Ranunculus nivalis	Ranunculaceae	Basal Eudicots	1927.33	6	1170263596	0.6071942	77.2496	0.49001766	1.1104	2150.68	11.59%
ERX5335153	BXA_BDH	Ranunculus glacialis	Ranunculaceae	Basal Eudicots	3234	2	1213396905	0.37520003	77.4955	0.21695817	1.1104	5036.52	55.74%
ERX5335432	BXA_CCK	Ranunculus glacialis	Ranunculaceae	Basal Eudicots	3234	2	1135119397	0.35099548	77.2027	0.33907194	1.1104	3014.76	6.78%
ERX5310113	BXA_CDJ	Ranunculus lapponicus	Ranunculaceae	Basal Eudicots	8330	2	583752984	0.07007839	77.5592	0.06744994	1.1104	7793.83	6.44%
ERX5310098	BXA_CIK	Ranunculus sceleratus	Ranunculaceae	Basal Eudicots	1960	4	1052132953	0.53680253	79.2531	0.40904846	1.1104	2316.32	18.18%
ERX5310121	BXA_CIL	Ranunculus polyanthemos	Ranunculaceae	Basal Eudicots	6076	2	1060407747	0.17452399	77.2402	0.26092109	1.1104	3659.88	39.76%
ERX5334875	CDM_AGP	Ranunculus reptans	Ranunculaceae	Basal Eudicots	3430	4	880177795	0.2566116	77.169	0.21257816	1.1104	3728.68	8.71%
ERX7831492	CDM_AYE	Ranunculus trichophyllus	Ranunculaceae	Basal Eudicots	2352	4	1270504833	0.54018063	76.6626	0.44100152	1.1104	2594.42	10.31%
ERX7831314	CDM_AYI	Ranunculus lanuginosus	Ranunculaceae	Basal Eudicots	4606	4	981212350	0.21302917	75.75	0.22124434	1.1104	3993.87	13.29%
ERX7831394	CDM_AYJ	Ranunculus lingua	Ranunculaceae	Basal Eudicots	3074.75	16	741049151	0.24101119	71.5641	0.16105646	1.1104	4143.55	34.76%
ERX7831693	CDM_BCB	Ranunculus aconitifolius	Ranunculaceae	Basal Eudicots	4018	2	575486365	0.14322707	79.0768	0.15152504	1.1104	3420.22	14.88%
ERX5334826	BXA_ALI	Anemone nemorosa	Ranunculaceae	Basal Eudicots	8815	4	616274272	0.069912	77.2685	0.0543507	1.1104	10211.09	15.84%
ERX5309974	CDM_AFA	Anemone parviflora	Ranunculaceae	Basal Eudicots	5782	2	1455711090	0.25176601	76.0333	0.19849503	1.1104	6604.33	14.22%
ERX5334509	BXA_AFT	Consolida orientalis	Ranunculaceae	Basal Eudicots	2234	2	852082492	0.38141562	76.5113	0.15860822	1.1104	4837.93	116.56%
ERX5334747	BMB_B	Caltha palustris	Ranunculaceae	Basal Eudicots	4620	7	1022123175	0.22123878	76.4311	0.18314906	1.1104	5025.76	8.78%
ERX5334670	BXA_BHP	Caltha palustris	Ranunculaceae	Basal Eudicots	4620	7	830540055	0.17977057	77.4639	0.15339785	1.1104	4875.79	5.54%
ERX5309758	CDM_AEC	Caltha palustris	Ranunculaceae	Basal Eudicots	4620	7	1379956316	0.29869184	77.2619	0.20615772	1.1104	6027.94	30.47%
ERX5334883	BMB_PV	Thalictrum alpinum	Ranunculaceae	Basal Eudicots	539	2	747161056	1.38619862	76.7561	0.8741627	1.1104	769.71	42.8%
ERX5334809	BXA_BMK	Thalictrum alpinum	Ranunculaceae	Basal Eudicots	539	2	995387920	1.84673083	64.4175	1.20143153	1.1104	746.1	38.42%
ERX5335149	BMB_BD	Drosera anglica	Droseraceae	basal Asterids	1178.5	4	988569879	0.8388374	71.927	0.60296877	1.8953	865.03	26.6%
ERX7831738	BXA_BAR	Drosera anglica	Droseraceae	basal Asterids	1178.5	4	935083938	0.79345264	77.444	0.50407637	1.8953	978.75	16.95%
ERX7831421	CDM_ADU	Drosera intermedia	Droseraceae	basal Asterids	1258	2	1194493883	0.94951819	77.3509	0.49495036	1.8953	1273.32	1.22%
ERX7831307	CDM_BCU	Persicaria amphibia	Polygonaceae	basal Asterids	683	4	709167491	1.03831258	78.0683	0.67713384	1.8953	552.57	19.1%
ERX5335275	BXA_BDL	Polygonum aviculare	Polygonaceae	basal Asterids	394	4	960389935	2.43753791	78.0729	1.29110203	1.8953	392.47	0.39%
ERX5334597	BXA_AKN	Reynoutria japonica	Polygonaceae	basal Asterids	1034.75	8	922282691	0.89130968	77.6806	0.50689562	1.8953	959.98	7.23%
ERX5335085	BXA_AKP	Fallopia convolvulus	Polygonaceae	basal Asterids	343	4	858801944	2.50379576	78.1026	0.38224308	1.8953	1185.41	245.6%
ERX5334792	BMB_DH	Rumex acetosa subsp acetosa	Polygonaceae	basal Asterids	2359	2	1180546487	0.50044361	77.3499	0.23076994	1.8953	2699.11	14.42%
ERX5335369	BMB_LH	Rumex longifolius	Polygonaceae	basal Asterids	653.333	6	925677913	1.41685467	77.7233	0.87057174	1.8953	561.01	14.13%
ERX5334639	BXA_CIF	Rumex obtusifolius	Polygonaceae	basal Asterids	735	4	675400467	0.9189122	77.8114	0.69812713	1.8953	510.44	30.55%
ERX5334632	CDM_AEM	Rumex alpinus	Polygonaceae	basal Asterids	470	2	833333284	1.77304954	77.4666	1.06215357	1.8953	413.95	11.93%
ERX5310228	CDM_AGM	Rumex thyrsiflorus	Polygonaceae	basal Asterids	3822	2	943734548	0.24692165	77.1077	0.20538948	1.8953	2424.31	36.57%
ERX5309996	CDM_AGO	Rumex maritimus	Polygonaceae	basal Asterids	490.5	4	1408133394	2.87081222	78.0046	1.56955067	1.8953	473.35	3.5%
ERX5335347	CDM_AMC	Rumex obtusifolius	Polygonaceae	basal Asterids	735	4	1065614960	1.44981627	77.693	1.07037149	1.8953	525.27	28.53%
ERX7831467	BMB_EM	Oxyria digyna	Polygonaceae	basal Asterids	954	2	1081491679	1.13363908	77.1093	1.12788497	1.8953	505.91	46.97%
ERX7831672	BXA_BSV	Myricaria germanica	Tamaricaceae	basal Asterids	1436	2	873628150	0.60837615	78.2114	0.26430345	1.8953	1743.97	21.45%
ERX5335253	BMB_HL	Montia fontana	Montiaceae	basal Asterids	588	2	2440456236	4.15043578	76.4436	1.65812312	1.8953	776.55	32.07%
ERX7831713	CDM_AZX	Viscaria vulgaris	Caryophyllaceae	basal Asterids	2102	2	925385086	0.44024029	77.3999	0.28391381	1.8953	1719.7	18.19%
ERX5310035	CDM_BBR	Saponaria officinalis	Caryophyllaceae	basal Asterids	2209	2	677655450	0.30677024	76.9974	0.21695689	1.8953	1647.98	25.4%
ERX5335391	BXA_ATF	Silene latifolia subsp alba	Caryophyllaceae	basal Asterids	2646	2	976733232	0.36913576	77.4573	0.2281606	1.8953	2258.66	14.64%
ERX5334750	BXA_ATT	Silene dioica	Caryophyllaceae	basal Asterids	2646	2	808090984	0.30540098	77.6983	0.17630297	1.8953	2418.34	8.6%
ERX5334667	BXA_ATV	Silene latifolia subsp alba	Caryophyllaceae	basal Asterids	2646	2	629963107	0.2380813	77.4998	0.13750572	1.8953	2417.19	8.65%
ERX5335138	BXA_BED	Silene vulgaris	Caryophyllaceae	basal Asterids	1102	2	1150167039	1.04370875	77.7523	0.58306509	1.8953	1040.78	5.56%
ERX5334763	BXA_CHV	Silene nutans	Caryophyllaceae	basal Asterids	2160	2	837419466	0.3876942	78.0234	0.18055489	1.8953	2447.09	13.29%
ERX5335383	BXA_CHW	Silene dioica	Caryophyllaceae	basal Asterids	2646	2	627938547	0.23731616	77.101	0.12527105	1.8953	2644.74	0.05%
ERX5334650	BMB_PS	Stellaria media	Caryophyllaceae	basal Asterids	280	7	949694274	3.39176526	77.136	0.9097031	1.8953	550.81	96.72%
ERX5334705	BMB_DE	Cerastium cerastoides	Caryophyllaceae	basal Asterids	686	2	803933475	1.17191469	77.6169	0.56182869	1.8953	754.98	10.05%
ERX5334718	BMB_GF	Cerastium alpinum subsp glabratum	Caryophyllaceae	basal Asterids	672.5	16	625901548	0.93070862	77.0882	0.38346655	1.8953	861.18	28.06%
ERX5309803	CDM_AGT	Cerastium fontanum	Caryophyllaceae	basal Asterids	355.25	16	928217236	2.6128564	77.4035	0.82600594	1.8953	592.9	66.9%
ERX7831399	CDM_BCY	Cerastium arcticum	Caryophyllaceae	basal Asterids	1042	6	462283909	0.44365058	76.9595	0.26206625	1.8953	930.71	10.68%
ERX5334634	BMB_MK	Arenaria serpyllifolia	Caryophyllaceae	basal Asterids	392	4	1412285851	3.60277003	77.3079	1.88700837	1.8953	394.88	0.73%
ERX7831554	CDM_BII	Herniaria glabra	Caryophyllaceae	basal Asterids	514	2	543908686	1.05818811	78.1636	0.47179325	1.8953	608.26	18.34%
ERX5334496	BMB_MG	Atriplex prostrata	Chenopodiaceae	basal Asterids	739	2	1076134205	1.45620325	78.0496	0.76016352	1.8953	746.92	1.07%
ERX5310169	CDM_BAW	Suaeda maritima	Chenopodiaceae	basal Asterids	516.5	4	745175076	1.44273974	69.945	1.17385819	1.8953	334.93	35.15%
ERX5335201	BXA_BRV	Spinacia oleracea	Chenopodiaceae	basal Asterids	980	2	612929477	0.62543824	77.4297	0.40761472	1.8953	793.37	19.04%
ERX5334624	BXA_AGB	Chenopodium suecicum	Chenopodiaceae	basal Asterids	739	2	955701315	1.29323588	78.1134	0.72973709	1.8953	690.99	6.5%
ERX7831312	CDM_BDM	Chenopodium ficifolium	Chenopodiaceae	basal Asterids	759	2	408692224	0.53846143	78.7917	0.34082583	1.8953	632.67	16.64%
ERX7831447	CDM_BDR	Chenopodium karoi	Chenopodiaceae	basal Asterids	733.5	4	638421494	0.87037695	78.3348	0.39839614	1.8953	845.49	15.27%
ERX7831442	CDM_BDV	Chenopodium probstii	Chenopodiaceae	basal Asterids	633.667	6	1185321262	1.87057439	78.4924	1.0795688	1.8953	579.3	8.58%
ERX7831309	CDM_BDX	Chenopodium strictum	Chenopodiaceae	basal Asterids	428.5	4	448375667	1.04638429	79.2503	0.43664542	1.8953	541.79	26.44%
ERX7831685	CDM_BAS	Cornus sanguinea	Cornaceae	basal Asterids	1136	2	520537825	0.45821992	78.7494	0.3035908	1.8953	904.65	20.37%
ERX7194686	BGN_EMI	Impatiens balsamina	Balsaminaceae	basal Asterids	1372	2	901937015	0.65738849	78.0213	0.57403119	1.8953	829.01	39.58%
ERX5335081	BXA_AIH	Impatiens glandulifera	Balsaminaceae	basal Asterids	1176	2	895562235	0.76153251	77.1436	0.70190658	1.8953	673.18	42.76%
ERX8667875	BGN_PS	Lysimachia punctata	Primulaceae	basal Asterids	2165	2	852253001	0.39365035	78.257	0.38003102	1.8953	1183.22	45.35%
ERX5335044	BXA_BHA	Lysimachia punctata	Primulaceae	basal Asterids	2165	2	592304970	0.27358197	78.3025	0.30589353	1.8953	1021.63	52.81%
ERX7194675	BGN_NS	Anagallis arvensis	Primulaceae	basal Asterids	882	4	913258864	1.03544089	77.8873	0.8341653	1.8953	577.64	34.51%
ERX7194681	BGN_PP	Cyclamen purpurascens	Primulaceae	basal Asterids	3236	2	1210101344	0.37394974	77.7056	0.26101846	1.8953	2446.06	24.41%
ERX5334642	BXA_BDC	Primula veris	Primulaceae	basal Asterids	475	2	1190392469	2.50608941	77.7098	1.37509754	1.8953	456.74	3.84%
ERX7194655	BGN_MFB	Soldanella hungarica	Primulaceae	basal Asterids	823	4	1104792931	1.34239724	77.4906	0.49600755	1.8953	1175.19	42.79%
ERX8668011	BGN_MFC	Soldanella rugosa	Primulaceae	basal Asterids	801	4	665823609	0.83124046	77.4696	0.26236745	1.8953	1338.95	67.16%
ERX8668009	BGN_MKC	Soldanella carpatica	Primulaceae	basal Asterids	850	4	1359514372	1.59942867	77.2834	0.6351547	1.8953	1129.33	32.86%
ERX8668008	BGN_MRI	Soldanella calabrella	Primulaceae	basal Asterids	884	4	742187224	0.83957831	77.5055	0.32131154	1.8953	1218.72	37.86%
ERX7194669	BGN_MRK	Soldanella carpatica	Primulaceae	basal Asterids	850	4	862790788	1.01504799	77.8316	0.37252176	1.8953	1222	43.76%
ERX7194670	BGN_MSK	Soldanella alpina	Primulaceae	basal Asterids	940.5	4	792095265	0.84220656	77.3367	0.34496713	1.8953	1211.48	28.81%
ERX8668024	BGN_MSM	Soldanella alpina	Primulaceae	basal Asterids	940.5	4	913403534	0.9711893	76.8836	0.3808758	1.8953	1265.31	34.54%
ERX8668025	BGN_MSN	Soldanella alpina subsp cantabrica	Primulaceae	basal Asterids	940.5	4	1123407362	1.19447885	76.2019	0.46577022	1.8953	1272.57	35.31%
ERX8668026	BGN_MSP	Soldanella angusta	Primulaceae	basal Asterids	820.5	4	880562852	1.07320274	74.0039	0.52656014	1.8953	882.33	7.54%
ERX7194671	BGN_MSQ	Soldanella angusta	Primulaceae	basal Asterids	820.5	4	1009627157	1.23050232	77.5558	0.49050549	1.8953	1086.01	32.36%
ERX8668027	BGN_MSR	Soldanella angusta	Primulaceae	basal Asterids	820.5	4	777765332	0.94791631	75.4131	0.38939828	1.8953	1053.83	28.44%
ERX7194672	BGN_MSS	Soldanella calabrella	Primulaceae	basal Asterids	884	4	1155883826	1.30756089	77.3833	0.50942692	1.8953	1197.15	35.42%
ERX8668028	BGN_MST	Soldanella calabrella	Primulaceae	basal Asterids	884	4	1173525057	1.32751703	77.6326	0.51696754	1.8953	1197.69	35.49%
ERX8668029	BGN_MSV	Soldanella carpatica	Primulaceae	basal Asterids	850	4	1077402439	1.26753228	76.6875	0.51475296	1.8953	1104.32	29.92%
ERX8668030	BGN_MTA	Soldanella chrysosticta	Primulaceae	basal Asterids	950.5	4	1186665475	1.24846447	76.9028	0.48596586	1.8953	1288.37	35.55%
ERX8668031	BGN_MTB	Soldanella chrysosticta	Primulaceae	basal Asterids	950.5	4	1122223108	1.18066608	77.5647	0.4653472	1.8953	1272.39	33.86%
ERX8668032	BGN_MTC	Soldanella hungarica	Primulaceae	basal Asterids	823	4	1020448861	1.23991356	76.5361	0.49989623	1.8953	1077.03	30.87%
ERX8668033	BGN_MTD	Soldanella hungarica	Primulaceae	basal Asterids	823	4	900002244	1.09356287	77.3616	0.44690746	1.8953	1062.53	29.1%
ERX8668034	BGN_MTE	Soldanella hungarica	Primulaceae	basal Asterids	823	4	1041419479	1.26539426	77.6558	0.50619671	1.8953	1085.48	31.89%
ERX8668043	BGN_MTQ	Soldanella oreodoxa	Primulaceae	basal Asterids	840	4	1032943025	1.22969408	77.4113	0.51404055	1.8953	1060.22	26.22%
ERX8668044	BGN_MTR	Soldanella pindicola	Primulaceae	basal Asterids	908.5	4	920632841	1.01335481	77.584	0.40833611	1.8953	1189.56	30.94%
ERX8668045	BGN_MTS	Soldanella pindicola	Primulaceae	basal Asterids	908.5	4	1057324187	1.16381308	77.6508	0.44932273	1.8953	1241.56	36.66%
ERX8668046	BGN_MTT	Soldanella pusilla	Primulaceae	basal Asterids	835	4	1226856702	1.46928946	76.9022	0.58179946	1.8953	1112.59	33.24%
ERX8668047	BGN_MTV	Soldanella pusilla	Primulaceae	basal Asterids	835	4	1265193862	1.51520223	77.184	0.56883163	1.8953	1173.52	40.54%
ERX8668050	BGN_MVC	Soldanella rugosa	Primulaceae	basal Asterids	801	4	870650452	1.08695437	77.3679	0.42089367	1.8953	1091.41	36.26%
ERX8668051	BGN_MVD	Soldanella tatricola	Primulaceae	basal Asterids	813	4	993810533	1.22239918	77.7712	0.46670441	1.8953	1123.51	38.19%
ERX8668052	BGN_MVE	Soldanella villosa	Primulaceae	basal Asterids	732.5	4	978411819	1.33571579	77.2212	0.51995198	1.8953	992.83	35.54%
ERX8668010	BGN_NFE	Soldanella oreodoxa	Primulaceae	basal Asterids	840	4	1101884083	1.31176677	77.4279	0.53976578	1.8953	1077.08	28.22%
ERX7831363	BXA_CKW	Empetrum nigrum	Ericaceae	basal Asterids	632	2	1569647272	2.4836191	79.7019	1.78940324	1.8953	462.82	26.77%
ERX5310048	CDM_AHQ	Ilex aquifolium	Aquifoliaceae	Euasterids II	1176	2	782405233	0.66531057	80.1668	0.55936263	1.3542	1032.89	12.17%
ERX7831438	CDM_BFO	Dipsacus fullonum	Caprifoliaceae	Euasterids II	3216	2	373140623	0.11602631	78.6855	0.07065636	1.3542	3899.74	21.26%
ERX5334623	BXA_BEH	Succisa pratensis	Caprifoliaceae	Euasterids II	2721	2	913338224	0.33566271	78.2162	0.3275619	1.3542	2058.98	24.33%
ERX5310050	BXA_CIC	Scabiosa columbaria	Caprifoliaceae	Euasterids II	916	2	937530883	1.02350533	78.2478	0.71746166	1.3542	964.94	5.34%
ERX5334654	BXA_AIA	Lonicera tatarica	Caprifoliaceae	Euasterids II	818	2	745403778	0.91125156	79.6013	0.62693312	1.3542	877.98	7.33%
ERX5334539	BXA_AIB	Lonicera caerulea	Caprifoliaceae	Euasterids II	1158.5	4	1084812167	0.93639376	79.5049	0.93032749	1.3542	861.06	25.67%
ERX5335296	BXA_BVR	Lonicera involucrata	Caprifoliaceae	Euasterids II	1215	2	1003165367	0.82565051	79.2531	0.36041113	1.3542	2055.36	69.17%
ERX5310151	CDM_AEJ	Lonicera xylosteum	Caprifoliaceae	Euasterids II	686	2	858481670	1.25143101	79.8353	0.54302999	1.3542	1167.41	70.18%
ERX5309993	CDM_ALU	Lonicera xylosteum	Caprifoliaceae	Euasterids II	686	2	1194164935	1.74076521	79.3668	0.94888258	1.3542	929.32	35.47%
ERX5335170	CDM_AAN	Adoxa moschatellina	Adoxaceae	Euasterids II	6279	4	745638814	0.1187512	71.3032	0.0805659	1.3542	6834.26	8.84%
ERX5334691	BXA_ALE	Ambrosia artemisiifolia	Asteraceae	Euasterids II	575.5	4	1827604689	3.17568148	77.4639	1.21173808	1.3542	1113.75	93.53%
ERX5335183	BXA_BKB	Helianthus annuus	Asteraceae	Euasterids II	3596	2	861918663	0.23968817	77.6501	0.18887235	1.3542	3369.86	6.29%
ERX7831481	CDM_AXS	Rudbeckia laciniata	Asteraceae	Euasterids II	3741	8	901611888	0.24100826	73.4067	0.16872127	1.3542	3946.07	5.48%
ERX5335200	BXA_AKG	Galinsoga parviflora	Asteraceae	Euasterids II	739	2	661049285	0.89451865	77.8642	0.57614471	1.3542	847.26	14.65%
ERX7831483	CDM_BHE	Galinsoga quadriradiata	Asteraceae	Euasterids II	1979	2	610562366	0.30852065	76.8936	0.48868301	1.3542	922.61	53.38%
ERX5310001	CDM_ABC	Inula salicina	Asteraceae	Euasterids II	1661	2	800303756	0.48182044	78.1859	0.32315021	1.3542	1828.79	10.1%
ERX7831381	CDM_BJW	Inula helenium	Asteraceae	Euasterids II	2214	2	655890180	0.29624669	75.8597	0.22681344	1.3542	2135.39	3.55%
ERX7831380	CDM_BJX	Inula salicina	Asteraceae	Euasterids II	1661	2	682194208	0.41071295	78.8195	0.24741178	1.3542	2036.11	22.58%
ERX5335080	BXA_BBG	Telekia speciosa	Asteraceae	Euasterids II	1264	2	810716477	0.64138962	77.1567	0.42832176	1.3542	1397.7	10.58%
ERX5335112	BXA_BEL	Petasites hybridus	Asteraceae	Euasterids II	882	2	960673347	1.08919881	75.649	0.3809066	1.3542	1862.39	111.16%
ERX5334802	BXA_BNK	Tussilago farfara	Asteraceae	Euasterids II	1631	2	965610892	0.59203611	73.785	0.59264172	1.3542	1203.16	26.23%
ERX5335358	BXA_BRF	Senecio vulgaris	Asteraceae	Euasterids II	784	4	919660846	1.17303679	75.9281	0.82705887	1.3542	821.12	4.73%
ERX5335451	CDM_ANP	Senecio vulgaris	Asteraceae	Euasterids II	784	4	922530040	1.17669648	74.7807	0.86785606	1.3542	784.96	0.12%
ERX7831303	CDM_BGK	Erigeron annuus	Asteraceae	Euasterids II	1417.33	3	862486898	0.60852935	77.1776	0.38998409	1.3542	1633.13	15.23%
ERX7831439	CDM_BBG	Solidago gigantea	Asteraceae	Euasterids II	891.5	4	595476583	0.66794906	77.9193	0.48146049	1.3542	913.31	2.45%
ERX5335206	BXA_BLR	Bellis perennis	Asteraceae	Euasterids II	1545	2	786842683	0.50928329	76.7378	0.29238864	1.3542	1987.2	28.62%
ERX5309944	BXA_BIL	Artemisia absinthium	Asteraceae	Euasterids II	4615	2	957922926	0.20756726	76.4922	0.12067177	1.3542	5861.91	27.02%
ERX5335136	BMB_DD	Matricaria discoidea	Asteraceae	Euasterids II	2450	2	748278612	0.30541984	77.1013	0.19240827	1.3542	2871.8	17.22%
ERX5335453	BXA_CCB	Matricaria discoidea	Asteraceae	Euasterids II	2450	2	1037720744	0.42355949	76.6282	0.27703148	1.3542	2766.09	12.9%
ERX5335192	BXA_BEF	Tanacetum vulgare	Asteraceae	Euasterids II	3822	2	979689152	0.25632893	75.8844	0.19842116	1.3542	3645.98	4.61%
ERX5335049	BXA_ALQ	Achillea ptarmica	Asteraceae	Euasterids II	2842	2	514528294	0.18104444	76.1201	0.10910548	1.3542	3482.39	22.53%
ERX5310178	CDM_ALT	Filago arvensis	Asteraceae	Euasterids II	641	2	865988362	1.35099588	78.2116	1.4082116	1.3542	454.11	29.16%
ERX5335252	BMB_IF	Hieracium laevigatum	Asteraceae	Euasterids II	4053.33	3	1142704267	0.2819174	76.0661	0.20677483	1.3542	4080.85	0.68%
ERX5335160	BMB_II	Hieracium virosum subsp foliosum	Asteraceae	Euasterids II	4266	3	772557080	0.18109636	76.6367	0.14684179	1.3542	3885.04	8.93%
ERX5335324	BXA_AHI	Hieracium bifidum	Asteraceae	Euasterids II	3485.33	3	1041535876	0.29883422	76.5095	0.24957965	1.3542	3081.62	11.58%
ERX5335288	BXA_AHL	Hieracium laevigatum	Asteraceae	Euasterids II	4053.33	3	943324946	0.23272839	77.4417	0.19247097	1.3542	3619.18	10.71%
ERX5310162	BXA_AHP	Hieracium umbellatum	Asteraceae	Euasterids II	4184	2	924845972	0.22104349	77.8622	0.17456439	1.3542	3912.26	6.49%
ERX5334692	BXA_AIL	Hieracium schmidtii	Asteraceae	Euasterids II	3475.33	3	1001556320	0.28819028	76.6567	0.21827153	1.3542	3388.39	2.5%
ERX5334482	BXA_AIP	Hieracium murorum	Asteraceae	Euasterids II	3727.33	3	799445907	0.21448219	76.5015	0.184703	1.3542	3196.17	14.25%
ERX5335289	BXA_AIQ	Hieracium caesium	Asteraceae	Euasterids II	3613.5	4	776816254	0.21497613	75.8733	0.15034421	1.3542	3815.45	5.59%
ERX5310127	BXA_AIR	Hieracium blyttianum	Asteraceae	Euasterids II	1768.5	4	996272192	0.56334305	77.9473	0.40866808	1.3542	1800.2	1.79%
ERX7831373	CDM_ALP	Hieracium murorum	Asteraceae	Euasterids II	3727.33	3	862913203	0.23150974	77.2534	0.1896	1.3542	3360.8	9.83%
ERX7831697	CDM_AZW	Hieracium caesium	Asteraceae	Euasterids II	3613.5	4	652129904	0.18047043	75.8832	0.15224044	1.3542	3163.14	12.46%
ERX7831604	CDM_BJR	Hypochaeris maculata	Asteraceae	Euasterids II	3626	2	655530445	0.18078611	75.9575	0.21450737	1.3542	2256.65	37.76%
ERX7831485	CDM_BJS	Hypochaeris radicata	Asteraceae	Euasterids II	1313	2	550783080	0.41948445	77.5737	0.27926323	1.3542	1456.4	10.92%
ERX5334598	CDM_AAS	Leontodon hispidus	Asteraceae	Euasterids II	2450	2	809220368	0.33029403	77.5371	0.58163698	1.3542	1027.38	58.07%
ERX5335013	CDM_AAW	Lapsana communis	Asteraceae	Euasterids II	1176	2	924971072	0.78654003	78.6063	0.73603182	1.3542	928	21.09%
ERX5334520	BMB_ME	Crepis paludosa	Asteraceae	Euasterids II	4076	2	901050214	0.22106237	75.6347	0.22925215	1.3542	2902.35	28.79%
ERX5335371	BXA_AFI	Crepis tectorum	Asteraceae	Euasterids II	3332	2	967855451	0.29047282	76.8225	0.24043989	1.3542	2972.48	10.79%
ERX7831389	CDM_BFC	Crepis biennis	Asteraceae	Euasterids II	2082.5	8	672052238	0.32271416	77.0427	0.25446017	1.3542	1950.28	6.35%
ERX7831388	CDM_BFD	Crepis capillaris	Asteraceae	Euasterids II	2058	2	761904962	0.37021621	76.8373	0.31204076	1.3542	1803.03	12.39%
ERX7831398	CDM_AXB	Tragopogon pratensis	Asteraceae	Euasterids II	2714	2	937110640	0.34528763	74.1023	0.41569423	1.3542	1664.68	38.66%
ERX5334524	BXA_BLQ	Echinops exaltatus	Asteraceae	Euasterids II	3670	2	814897120	0.22204281	78.4344	0.16383229	1.3542	3672.97	0.08%
ERX7831495	CDM_BFV	Echinops sphaerocephalus	Asteraceae	Euasterids II	3021	2	763401903	0.25269841	78.2654	0.13921741	1.3542	4049.25	34.04%
ERX5310110	BXA_AGG	Centaurea scabiosa	Asteraceae	Euasterids II	1647	2	976199835	0.59271393	75.977	0.444918	1.3542	1620.22	1.63%
ERX5334528	BXA_AGQ	Centaurea jacea	Asteraceae	Euasterids II	980	4	771163020	0.78690104	77.1227	0.64621333	1.3542	881.22	10.08%
ERX5334733	BMB_DC	Cirsium heterophyllum	Asteraceae	Euasterids II	1048	2	1574688979	1.50256582	76.6054	0.90339497	1.3542	1287.16	22.82%
ERX5335379	BXA_AGA	Cirsium arvense	Asteraceae	Euasterids II	1391	2	934614698	0.67190129	77.5925	0.55738555	1.3542	1238.2	10.98%
ERX7831726	BXA_BVI	Cirsium palustre	Asteraceae	Euasterids II	1264	2	1177056750	0.93121578	77.7315	0.73184693	1.3542	1187.66	6.04%
ERX5309834	CDM_ANZ	Cirsium oleraceum	Asteraceae	Euasterids II	1136	2	1034426993	0.91058714	77.1509	0.75633849	1.3542	1009.95	11.1%
ERX7831344	CDM_BEA	Cirsium acaule	Asteraceae	Euasterids II	1283	2	1049147438	0.81772988	77.9804	0.58464382	1.3542	1325.13	3.28%
ERX7831528	CDM_BEB	Cirsium vulgare	Asteraceae	Euasterids II	1357	4	561706320	0.41393244	76.4392	0.3482778	1.3542	1190.96	12.24%
ERX8667677	BGN_NR	Adenophora liliifolia	Campanulaceae	Euasterids II	4625	2	1272056599	0.27503926	77.5138	0.39176557	1.3542	2397.7	48.16%
ERX8667767	BGN_MLF	Campanula herminii	Campanulaceae	Euasterids II	1401	2	1499174894	1.07007487	78.7612	0.74089243	1.3542	1494.21	6.65%
ERX8667889	BGN_MQB	Phyteuma orbiculare	Campanulaceae	Euasterids II	1113	2	627543241	0.56383041	78.5212	0.42025769	1.3542	1102.66	0.93%
ERX8667890	BGN_MQC	Phyteuma orbiculare	Campanulaceae	Euasterids II	1113	2	1213387266	1.09019521	78.794	0.73366072	1.3542	1221.29	9.73%
ERX8667835	BGN_LPD	Edraianthus graminifolius	Campanulaceae	Euasterids II	1440	2	1223411061	0.84959101	78.5835	0.56586185	1.3542	1596.53	10.87%
ERX5309808	BXA_ALG	Anethum graveolens	Apiaceae	Euasterids II	1176	2	1114679247	0.9478565	77.3198	0.50122773	1.3542	1642.21	39.64%
ERX7831325	BMB_DF	Heracleum sphondylium subsp sphondylium	Apiaceae	Euasterids II	2141.3	2	1413060925	0.65990796	78.1909	0.48575263	1.3542	2148.13	0.32%
ERX5335430	BXA_CCI	Levisticum officinale	Apiaceae	Euasterids II	4900	2	1003700128	0.20483676	77.5305	0.16429062	1.3542	4511.34	7.93%
ERX5335016	BXA_AGN	Carum carvi	Apiaceae	Euasterids II	4704	2	855036201	0.1817679	78.2458	0.33464787	1.3542	1886.73	59.89%
ERX7831335	CDM_BCS	Pimpinella major	Apiaceae	Euasterids II	3136	2	534351394	0.17039266	76.5918	0.20737018	1.3542	1902.81	39.32%
ERX5334564	BMB_BF	Anthriscus sylvestris	Apiaceae	Euasterids II	2254	2	973042525	0.43169589	78.0577	0.31419752	1.3542	2286.88	1.46%
ERX7831456	CDM_AXA	Torilis japonica	Apiaceae	Euasterids II	2254	2	540271558	0.23969457	78.122	0.6371084	1.3542	626.2	72.22%
ERX5310073	CDM_AAV	Laserpitium latifolium	Apiaceae	Euasterids II	2832	2	775738259	0.27391888	77.3196	0.31438531	1.3542	1822.08	35.66%
ERX5310058	BXA_CEI	Daucus carota	Apiaceae	Euasterids II	460	2	602415440	1.30959878	78.1902	0.75371615	1.3542	590.2	28.31%
ERX5310137	CDM_ABX	Sanicula europaea	Apiaceae	Euasterids II	1195	2	989056771	0.82766257	78.5938	0.59348774	1.3542	1230.62	2.98%
ERX5309858	CDM_ABL	Hedera helix	Araliaceae	Euasterids II	735	4	816175551	1.11044293	78.5237	0.6771535	1.3542	890.04	21.09%
ERX5335196	BXA_BVH	Galium verum	Rubiaceae	Euasterids I	924.5	4	987078606	1.06768914	77.4679	0.70332112	1.5552	902.43	2.39%
ERX5309999	CDM_AHS	Galium saxatile	Rubiaceae	Euasterids I	735	4	1003624503	1.36547551	76.0234	0.91632589	1.5552	704.27	4.18%
ERX8667844	BGN_IS	Gentiana cruciata	Gentianaceae	Euasterids I	1977	4	685356458	0.34666488	76.5696	0.20124965	1.5552	2189.76	10.76%
ERX8667839	BGN_LE	Gentiana asclepiadea	Gentianaceae	Euasterids I	1509	4	634632509	0.42056495	74.526	0.13886871	1.5552	2938.55	94.74%
ERX7831477	CDM_AVX	Vincetoxicum hirundinaria	Apocynaceae	Euasterids I	304	2	919076098	3.02327664	78.7103	1.59777721	1.5552	369.87	21.67%
ERX7831707	CDM_AYW	Ligustrum vulgare	Oleaceae	Euasterids I	1494	2	699568202	0.46825181	73.3104	0.43112157	1.5552	1043.39	30.16%
ERX3018040	BGN_KRK	Fraxinus ornus	Oleaceae	Euasterids I	955	2	1120307685	1.17309705	78.8877	0.93086123	1.5552	773.87	18.97%
ERX5334493	BXA_AKK	Fraxinus excelsior	Oleaceae	Euasterids I	823	2	855063879	1.03895976	79.1258	0.84599488	1.5552	649.9	21.03%
ERX5334721	BMB_CA	Callitriche palustris	Plantaginaceae	Euasterids I	955.5	4	614158248	0.64276112	75.667	0.39003193	1.5552	1012.5	5.97%
ERX5334723	BMB_MQ	Callitriche hermaphroditica	Plantaginaceae	Euasterids I	955	2	1019170925	1.06719469	69.2085	0.84250153	1.5552	777.84	18.55%
ERX5310215	BXA_BTD	Callitriche cophocarpa	Plantaginaceae	Euasterids I	1568	2	707002791	0.45089464	76.2056	0.46752704	1.5552	972.37	37.99%
ERX5335376	BMB_NQ	Plantago major	Plantaginaceae	Euasterids I	697	2	853019435	1.22384424	77.7254	0.54679509	1.5552	1003.11	43.92%
ERX5335214	BXA_BER	Plantago lanceolata	Plantaginaceae	Euasterids I	1421	2	833171040	0.58632726	76.7884	0.37020118	1.5552	1447.14	1.84%
ERX5335066	BMB_EH	Veronica serpyllifolia	Plantaginaceae	Euasterids I	431	2	589809959	1.36846858	75.8667	0.85267038	1.5552	444.78	3.2%
ERX5335223	BMB_MP	Veronica officinalis	Plantaginaceae	Euasterids I	441	4	930920192	2.11093014	78.3692	0.88443634	1.5552	676.8	53.47%
ERX5334731	BXA_BPC	Veronica arvensis	Plantaginaceae	Euasterids I	406	2	1090806787	2.68671622	77.194	1.43995658	1.5552	487.1	19.97%
ERX5334914	BXA_BPD	Veronica chamaedrys	Plantaginaceae	Euasterids I	862	4	1140685956	1.32330157	77.2192	0.82131665	1.5552	893.04	3.6%
ERX5335048	BXA_BPH	Veronica longifolia	Plantaginaceae	Euasterids I	467.5	4	979858289	2.09595356	77.5945	0.78003838	1.5552	807.72	72.78%
ERX5334946	BXA_BPI	Veronica officinalis	Plantaginaceae	Euasterids I	441	4	576371954	1.30696588	77.826	0.50637046	1.5552	731.9	65.96%
ERX5335113	BXA_BPM	Veronica serpyllifolia	Plantaginaceae	Euasterids I	431	2	752023121	1.74483323	77.5089	0.97201109	1.5552	497.48	15.42%
ERX7831306	CDM_AWH	Veronica verna	Plantaginaceae	Euasterids I	529	2	655481444	1.23909536	77.573	0.7212313	1.5552	584.39	10.47%
ERX7831547	CDM_AWJ	Veronica montana	Plantaginaceae	Euasterids I	882	2	1073532769	1.21715733	76.159	1.03787969	1.5552	665.1	24.59%
ERX7831434	CDM_AWK	Veronica filiformis	Plantaginaceae	Euasterids I	352	2	812838534	2.30920038	77.304	1.3364759	1.5552	391.07	11.1%
ERX7831433	CDM_AWM	Veronica catenata	Plantaginaceae	Euasterids I	514	2	845758587	1.64544472	78.1349	0.81010655	1.5552	671.3	30.6%
ERX7831694	BXA_BVG	Linaria vulgaris	Plantaginaceae	Euasterids I	852	2	927131987	1.08818308	78.4483	0.62130309	1.5552	959.52	12.62%
ERX7831480	CDM_BBO	Scrophularia umbrosa	Scrophulariaceae	Euasterids I	600	4	625175843	1.04195974	78.2348	0.64942599	1.5552	619	3.17%
ERX5334910	BXA_CIO	Pedicularis sylvatica	Orobanchaceae	Euasterids I	2748.9	2	748954252	0.27245598	76.3672	0.21676467	1.5552	2221.68	19.18%
ERX5334932	BMB_L	Melampyrum pratense	Orobanchaceae	Euasterids I	7286	2	1201237752	0.1648693	71.4838	0.29760923	1.5552	2595.36	64.38%
ERX5335193	BMB_NP	Rhinanthus minor	Orobanchaceae	Euasterids I	1376.9	2	1010512235	0.73390387	78.5491	0.52620406	1.5552	1234.82	10.32%
ERX7831712	CDM_AYA	Rhinanthus minor	Orobanchaceae	Euasterids I	1376.9	2	595986484	0.4328466	77.8624	0.35007194	1.5552	1094.7	20.5%
ERX5335073	BXA_AHB	Origanum vulgare	Lamiaceae	Euasterids I	457.333	3	759685381	1.66112085	78.1399	0.63445867	1.5552	769.92	68.35%
ERX5334904	BXA_AKA	Glechoma hederacea	Lamiaceae	Euasterids I	401.5	4	1027223995	2.55846574	77.8688	1.58326453	1.5552	417.18	3.91%
ERX5334754	CDM_ABD	Hyssopus officinalis	Lamiaceae	Euasterids I	490	2	955199222	1.94938617	78.465	1.30590431	1.5552	470.33	4.02%
ERX7831631	CDM_BCJ	Prunella vulgaris	Lamiaceae	Euasterids I	637	2	589452569	0.92535725	77.6461	0.68167995	1.5552	556.01	12.71%
ERX5334736	BXA_BAB	Lamium purpureum	Lamiaceae	Euasterids I	1078	2	718150405	0.66618776	76.5641	0.79835012	1.5552	578.41	46.34%
ERX5310219	CDM_AAZ	Lamium album	Lamiaceae	Euasterids I	1078	2	676463765	0.62751741	78.2165	0.58779534	1.5552	740	31.35%
ERX5310026	CDM_ABA	Lamium galeobdolon	Lamiaceae	Euasterids I	1602	2	766841360	0.4786775	76.3198	0.43229088	1.5552	1140.63	28.8%
ERX7831580	CDM_AXK	Teucrium scorodonia	Lamiaceae	Euasterids I	1176	2	1050892763	0.8936163	78.2056	0.61957996	1.5552	1090.63	7.26%
ERX5309837	CDM_AKX	Buglossoides arvensis	Boraginaceae	Euasterids I	465.5	4	992602966	2.1323372	77.7067	1.79405353	1.5552	355.76	23.57%
ERX5335141	BXA_BAC	Lithospermum officinale	Boraginaceae	Euasterids I	617	2	1290708043	2.09190931	77.7315	1.261013	1.5552	658.15	6.67%
ERX5335381	BMB_KG	Myosotis arvensis	Boraginaceae	Euasterids I	433.5	4	1010257997	2.33046827	69.1483	1.82089258	1.5552	356.75	17.7%
ERX5335406	BXA_BGL	Nemophila menziesii	Hydrophyllaceae	Euasterids I	1220	2	875167451	0.71735037	76.7448	0.24494188	1.5552	2297.44	88.31%
ERX7831679	CDM_BFH	Datura stramonium	Solanaceae	Euasterids I	2048	2	540244016	0.26379102	71.6473	0.22705306	1.5552	1529.95	25.3%
ERX5335203	BXA_BFL	Solanum nigrum subsp nigrum	Solanaceae	Euasterids I	1012.67	6	1051812240	1.03865251	77.8939	0.72433567	1.5552	933.71	7.8%
ERX5310187	CDM_ABG	Hyoscyamus niger	Solanaceae	Euasterids I	1176	2	777573667	0.6612021	79.2028	0.52400829	1.5552	954.16	18.86%
ERX5335195	BMB_M	Myriophyllum alterniflorum	Haloragaceae	basal rosids	245	4	1311965874	5.35496275	78.6666	2.30678602	1.8826	302.1	23.31%
ERX5334612	BXA_BTA	Myriophyllum alterniflorum	Haloragaceae	basal rosids	245	4	1074460201	4.38555184	78.4756	1.89624383	1.8826	300.97	22.85%
ERX7831405	BXA_BRB	Sedum forsterianum	Crassulaceae	basal rosids	450	2	499009489	1.10890998	77.0584	0.6359219	1.8826	416.81	7.38%
ERX8667926	BGN_BDM	Ribes uva-crispa	Grossulariaceae	basal rosids	921	2	1006997093	1.09337361	79.4952	0.76707562	1.8826	697.31	24.29%
ERX8667924	BGN_FDQ	Ribes petraeum	Grossulariaceae	basal rosids	940	2	1212571731	1.28996993	79.4947	1.04024402	1.8826	619.16	34.13%
ERX8667925	BGN_HCK	Ribes rubrum	Grossulariaceae	basal rosids	950	2	861189350	0.90651511	79.2714	0.72881733	1.8826	627.64	33.93%
ERX5335329	BXA_BCF	Ribes uva-crispa	Grossulariaceae	basal rosids	921	2	1298030356	1.40937064	79.3919	1.12879745	1.8826	610.8	33.68%
ERX8667948	BGN_NKL	Saxifraga conifera	Saxifragaceae	basal rosids	213.667	6	1009957537	4.72678297	76.0304	1.42586271	1.8826	376.23	76.08%
ERX8667970	BGN_NKS	Saxifraga hirsuta	Saxifragaceae	basal rosids	1572	2	629381950	0.4003702	74.2954	0.44734053	1.8826	747.33	52.46%
ERX7831633	CDM_ABO	Geranium columbinum	Geraniaceae	Eurosids II	699	2	836318026	1.19644925	78.4806	0.75238732	1.8826	590.42	15.53%
ERX7831422	CDM_BHT	Geranium columbinum	Geraniaceae	Eurosids II	699	2	642792853	0.9195892	77.3987	0.20633391	1.8826	1654.76	136.73%
ERX7831343	CDM_BHX	Geranium pyrenaicum	Geraniaceae	Eurosids II	1411	2	646691034	0.45832107	76.5762	0.37266674	1.8826	921.74	34.67%
ERX5334790	BMB_EF	Epilobium palustre	Onagraceae	Eurosids II	196	2	1267956509	6.46916586	77.8127	2.40638057	1.8826	279.88	42.8%
ERX5335278	BXA_BVA	Epilobium ciliatum	Onagraceae	Eurosids II	490	2	866642555	1.76865828	78.1508	1.40983625	1.8826	326.52	33.36%
ERX7831574	CDM_BGE	Epilobium hirsutum	Onagraceae	Eurosids II	294	2	227844628	0.77498173	78.5928	0.32022267	1.8826	377.94	28.55%
ERX7831613	CDM_BGH	Epilobium obscurum	Onagraceae	Eurosids II	196	2	363284170	1.85349066	77.9597	0.73275505	1.8826	263.34	34.36%
ERX5335007	BMB_MB	Hesperis matronalis	Brassicaceae	Eurosids II	4172	4	892511125	0.21392884	76.2397	0.20405414	1.8826	2323.28	44.31%
ERX5335133	BXA_AHE	Hesperis matronalis	Brassicaceae	Eurosids II	4172	4	970532989	0.23263015	76.6173	0.22713904	1.8826	2269.61	45.6%
ERX5309982	CDM_ANV	Crambe maritima	Brassicaceae	Eurosids II	1185	4	990505051	0.83586924	76.6729	0.63634912	1.8826	826.79	30.23%
ERX5309925	CDM_AFF	Parrya nudicaulis	Brassicaceae	Eurosids II	1058	2	955722504	0.9033294	76.8672	0.56711129	1.8826	895.15	15.39%
ERX5310042	BXA_BVF	Draba fladnizensis	Brassicaceae	Eurosids II	269	2	943413463	3.50711325	77.3007	1.54629887	1.8826	324.07	20.47%
ERX5335256	BXA_CCY	Draba subcapitata	Brassicaceae	Eurosids II	245	2	906833663	3.70136189	75.5022	1.44563287	1.8826	333.2	0.36
ERX5334664	BXA_CDB	Draba nivalis	Brassicaceae	Eurosids II	308	2	813985477	2.64280999	76.5319	1.37485707	1.8826	314.48	2.1%
ERX5309939	BXA_CKY	Draba palanderiana	Brassicaceae	Eurosids II	274	2	619365384	2.26045761	77.4183	0.86083744	1.8826	382.17	39.48%
ERX5309908	BXA_CKZ	Draba lonchocarpa	Brassicaceae	Eurosids II	298	2	651510309	2.1862762	76.4574	1.01542889	1.8826	340.8	14.36%
ERX5334540	BXA_AVN	Arabis hirsuta	Brassicaceae	Eurosids II	336	4	874856626	2.60373996	77.3011	1.58184658	1.8826	293.77	12.57%
ERX5334672	BXA_BKP	Arabis alpina	Brassicaceae	Eurosids II	372	2	916134574	2.46272735	76.9023	1.39841173	1.8826	347.98	6.46%
ERX7831527	CDM_ALF	Arabis hirsuta	Brassicaceae	Eurosids II	336	4	706174336	2.10170933	77.2521	1.29635524	1.8826	289.35	13.88%
ERX5309831	BXA_CHT	Sisymbrium officinale	Brassicaceae	Eurosids II	235	2	795785402	3.38632086	76.9557	1.34760095	1.8826	313.67	33.48%
ERX5334479	BMB_MT	Brassica rapa	Brassicaceae	Eurosids II	784	2	1181835608	1.50744338	77.0308	1.35231352	1.8826	464.21	40.79%
ERX5334920	BXA_AFC	Brassica napus var napus	Brassicaceae	Eurosids II	539	4	860353544	1.59620324	77.2927	1.22676645	1.8826	372.52	30.89%
ERX7831407	CDM_AYD	Raphanus sativus	Brassicaceae	Eurosids II	588	2	739449642	1.25756742	76.9171	0.90323583	1.8826	434.85	26.05%
ERX5334680	BXA_BEC	Sinapis arvensis	Brassicaceae	Eurosids II	568	2	897715799	1.58048556	76.8916	1.12135153	1.8826	425.24	25.13%
ERX7831406	CDM_BBK	Sinapis alba	Brassicaceae	Eurosids II	326.667	3	802920242	2.4579166	77.0452	0.82872112	1.8826	514.63	57.54%
ERX7831454	CDM_BFN	Diplotaxis tenuifolia	Brassicaceae	Eurosids II	877	2	810592433	0.92427871	75.8782	0.88814167	1.8826	484.79	44.72%
ERX5334931	BXA_BMQ	Thlaspi arvense	Brassicaceae	Eurosids II	534	2	931005872	1.74345669	77.5295	0.96208929	1.8826	514.01	3.74%
ERX5334704	BMB_GE	Cochlearia officinalis subsp officinalis	Brassicaceae	Eurosids II	367.5	4	844825078	2.29884375	76.4367	1.24180844	1.8826	361.36	1.67%
ERX5309768	BXA_AVR	Berteroa incana	Brassicaceae	Eurosids II	695	2	788465229	1.13448234	76.9606	0.61075619	1.8826	685.72	1.33%
ERX5334921	BXA_AFM	Descurainia sophia	Brassicaceae	Eurosids II	154	4	1065554655	6.91918607	77.1768	3.63292882	1.8826	155.79	1.17%
ERX5334514	BXA_BLT	Barbarea vulgaris	Brassicaceae	Eurosids II	289	2	751975239	2.60199045	77.3261	1.50356324	1.8826	265.65	8.08%
ERX5334916	BXA_BVM	Cardamine amara	Brassicaceae	Eurosids II	237	2	1167684653	4.92693946	76.6755	2.78149632	1.8826	222.99	5.91%
ERX5335079	BXA_AGL	Capsella bursa-pastoris	Brassicaceae	Eurosids II	196	4	923894833	4.71374915	77.4308	2.04861193	1.8826	239.55	22.22%
ERX7831520	CDM_AWT	Turritis glabra	Brassicaceae	Eurosids II	235	2	1060562047	4.51302999	77.3414	2.48458263	1.8826	226.73	3.52%
ERX5309951	BXA_CGT	Arabidopsis kamchatica	Brassicaceae	Eurosids II	253	4	796831219	3.14953051	77.3259	1.81686737	1.8826	232.96	7.92%
ERX5334777	BXA_ALB	Erysimum cheiranthoides	Brassicaceae	Eurosids II	210	2	1487260293	7.08219187	77.1766	3.63406713	1.8826	217.38	3.52%
ERX7831723	BXA_CAE	Acer pseudoplatanus	Sapindaceae	Eurosids II	661.5	4	1266520042	1.91461836	79.5283	1.36548115	1.8826	492.67	25.52%
ERX5310034	CDM_AIG	Acer platanoides	Sapindaceae	Eurosids II	695	2	1123404843	1.61640985	79.5859	1.02268551	1.8826	583.48	16.05%
ERX7831458	CDM_ABK	Helianthemum nummularium	Cistaceae	Eurosids II	1078	4	1101040302	1.02137319	73.8361	0.49789346	1.8826	1174.63	8.96%
ERX5310119	BXA_CHK	Euphorbia helioscopia	Euphorbiaceae	Eurosids I	437.5	4	807230730	1.84509881	79.4218	1.20266523	1.4174	473.54	8.24%
ERX7831690	CDM_BGP	Euphorbia peplus	Euphorbiaceae	Eurosids I	338	2	758642516	2.24450449	79.3252	1.3266812	1.4174	403.43	19.36%
ERX5334975	BXA_BQK	Viola tricolor	Violaceae	Eurosids I	1977	2	1111726980	0.56233029	76.8864	1.34597028	1.4174	582.72	70.52%
ERX7831596	CDM_BAC	Viola uliginosa	Violaceae	Eurosids I	671	2	541326840	0.80674641	78.9204	0.95922385	1.4174	398.14	40.66%
ERX7831518	CDM_BAE	Viola stagnina	Violaceae	Eurosids I	318.5	4	652706843	2.04931505	78.8301	1.27579491	1.4174	360.94	13.33%
ERX5310147	CDM_ABY	Salix triandra	Salicaceae	Eurosids I	387	2	1285387350	3.32141434	79.3223	2.15097447	1.4174	421.6	8.94%
ERX5335314	CDM_ALW	Salix caprea	Salicaceae	Eurosids I	392	2	931378270	2.37596497	79.0139	1.4596566	1.4174	450.17	14.84%
ERX7831537	CDM_BBU	Salix fragilis	Salicaceae	Eurosids I	421	4	605543772	1.43834625	79.4933	0.88540606	1.4174	482.51	14.61%
ERX7831571	CDM_BBV	Salix cinerea	Salicaceae	Eurosids I	414	4	548456707	1.32477465	79.6283	0.94418914	1.4174	409.81	1.01%
ERX5335063	BMB_NS	Populus tremula	Salicaceae	Eurosids I	441	2	1144380629	2.59496741	78.7191	1.99092882	1.4174	405.52	8.04%
ERX5334507	BXA_AGK	Caragana arborescens	Fabaceae	Eurosids I	1568	2	996739916	0.63567597	78.1378	0.68384004	1.4174	1028.32	34.42%
ERX5334837	BMB_ML	Anthyllis vulneraria	Fabaceae	Eurosids I	490	2	921801078	1.88122669	78.4513	1.4804655	1.4174	439.28	10.35%
ERX7831323	CDM_AXI	Lotus maritimus	Fabaceae	Eurosids I	480	2	1468590745	3.05956405	78.8275	1.40268111	1.4174	738.66	53.89%
ERX5310172	CDM_AAT	Lathyrus niger	Fabaceae	Eurosids I	8232	2	686017593	0.08333547	76.5328	0.10192261	1.4174	4748.59	42.32%
ERX7831635	CDM_AZI	Lathyrus sylvestris	Fabaceae	Eurosids I	11270	2	834727992	0.07406637	70.5246	0.10884522	1.4174	5410.48	51.99%
ERX5335111	BMB_BL	Vicia sepium	Fabaceae	Eurosids I	4606	2	1182847995	0.2568059	77.8991	0.21832683	1.4174	3822.27	17.02%
ERX5310065	BXA_BPR	Vicia sativa	Fabaceae	Eurosids I	2254	2	566131194	0.25116734	76.9709	0.10648408	1.4174	3750.87	66.41%
ERX5334751	BXA_BPS	Vicia hirsuta	Fabaceae	Eurosids I	3920	2	721056143	0.18394289	77.0237	0.16855187	1.4174	3018.11	23.01%
ERX5335284	BXA_BPT	Vicia sepium	Fabaceae	Eurosids I	4606	2	737635822	0.16014673	77.209	0.14483245	1.4174	3593.16	21.99%
ERX5335127	BXA_BPV	Vicia sylvatica	Fabaceae	Eurosids I	7938	2	960723058	0.12102835	76.1799	0.2053467	1.4174	3300.73	58.42%
ERX7831614	CDM_AVY	Vicia tenuifolia	Fabaceae	Eurosids I	2303	4	930447392	0.40401537	72.2317	0.38203376	1.4174	1718.26	25.39%
ERX7831542	CDM_AVZ	Vicia tetrasperma	Fabaceae	Eurosids I	3528	2	627470017	0.17785431	77.3917	0.1627224	1.4174	2720.48	22.89%
ERX7831322	CDM_AWD	Vicia dumetorum	Fabaceae	Eurosids I	7252	2	898008979	0.12382915	75.7235	0.12247408	1.4174	5172.93	28.67%
ERX7831453	CDM_AWE	Vicia lathyroides	Fabaceae	Eurosids I	2548	2	684961262	0.2688231	77.4339	0.1770231	1.4174	2729.83	7.14%
ERX7831551	CDM_AWF	Vicia orobus	Fabaceae	Eurosids I	5194	2	1205650615	0.23212372	78.2453	0.23573386	1.4174	3608.27	30.53%
ERX7831340	CDM_AWG	Vicia pisiformis	Fabaceae	Eurosids I	6468	2	800808332	0.12381081	76.4176	0.0910127	1.4174	6207.64	4.03%
ERX5335367	BMB_ES	Trifolium pratense	Fabaceae	Eurosids I	418	2	646867781	1.54753058	78.0773	0.87759892	1.4174	520.02	24.41%
ERX5335368	BMB_ET	Trifolium repens	Fabaceae	Eurosids I	519	4	555721953	1.07075521	77.4338	0.61404684	1.4174	638.49	23.02%
ERX5335046	BXA_BEN	Trifolium pratense	Fabaceae	Eurosids I	418	2	960475317	2.29778784	78.2859	1.36509919	1.4174	496.39	18.75%
ERX5335047	BXA_BMT	Trifolium hybridum	Fabaceae	Eurosids I	609	2	887919285	1.45799554	78.5832	1.04303304	1.4174	600.59	1.38%
ERX5334533	BXA_BMV	Trifolium medium	Fabaceae	Eurosids I	632	10	1017133477	1.60938841	78.2739	0.82848196	1.4174	866.15	37.05%
ERX5335059	BXA_BNB	Trifolium repens	Fabaceae	Eurosids I	519	4	829430007	1.59813103	78.0265	0.93203999	1.4174	627.83	20.97%
ERX7831702	CDM_AWW	Trifolium resupinatum	Fabaceae	Eurosids I	508	2	961870439	1.89344575	78.3345	1.53402356	1.4174	442.37	12.92%
ERX7831416	CDM_AXC	Trifolium alpestre	Fabaceae	Eurosids I	764	2	798858156	1.04562586	77.9851	0.80698503	1.4174	698.4	8.59%
ERX7831710	CDM_AXD	Trifolium arvense	Fabaceae	Eurosids I	377	2	651515923	1.72815895	78.4679	0.98477678	1.4174	466.75	23.81%
ERX7831647	CDM_AXE	Trifolium aureum	Fabaceae	Eurosids I	370	2	735933808	1.98901029	78.1206	1.32216483	1.4174	392.69	6.13%
ERX7831671	CDM_AXF	Trifolium campestre	Fabaceae	Eurosids I	363	2	905197438	2.49365685	78.2101	0.89513324	1.4174	713.44	96.54%
ERX7831347	CDM_AXG	Trifolium dubium	Fabaceae	Eurosids I	357.5	4	1322485027	3.69925882	78.4384	2.27988793	1.4174	409.24	14.47%
ERX5334694	BXA_AVK	Melilotus albus	Fabaceae	Eurosids I	1210	2	1602634376	1.32449122	78.5064	0.75248896	1.4174	1502.57	24.18%
ERX7831640	CDM_AYQ	Melilotus officinalis	Fabaceae	Eurosids I	1151	2	775155048	0.67346225	78.575	0.35283408	1.4174	1549.95	34.66%
ERX5334752	BXA_BHD	Medicago lupulina	Fabaceae	Eurosids I	882	2	781731313	0.88631668	78.6168	0.43259371	1.4174	1274.9	44.55%
ERX7831318	CDM_BHP	Genista tinctoria	Fabaceae	Eurosids I	818	4	252924151	0.30919823	78.6701	0.20181413	1.4174	884.18	8.09%
ERX7831317	CDM_BFG	Cytisus scoparius	Fabaceae	Eurosids I	441	4	622926992	1.41253286	78.8684	0.60990418	1.4174	720.57	63.39%
ERX5335122	BXA_AIF	Laburnum alpinum	Fabaceae	Eurosids I	931	4	1115594378	1.19827538	78.8286	1.19331754	1.4174	659.55	29.16%
ERX7831587	CDM_AZM	Laburnum anagyroides	Fabaceae	Eurosids I	392	4	464270296	1.184363	78.6283	0.45092661	1.4174	726.38	85.3%
ERX7831338	CDM_BGU	Fagus sylvatica	Fagaceae	Eurosids I	529	2	459095358	0.86785512	79.2528	0.65019879	1.4174	498.15	5.83%
ERX5335132	BMB_LQ	Alnus incana	Betulaceae	Eurosids I	553	2	759700544	1.37378037	79.681	0.82848827	1.4174	646.93	16.99%
ERX5335298	BMB_LB	Betula pubescens	Betulaceae	Eurosids I	440.5	4	1207757807	2.74178844	79.9848	1.72209107	1.4174	494.79	12.33%
ERX5334829	BXA_BVB	Dryas octopetala	Rosaceae	Eurosids I	588	2	731709758	1.24440435	79.7871	1.72979159	1.4174	298.43	49.25%
ERX5309893	CDM_AJS	Dryas octopetala	Rosaceae	Eurosids I	588	2	829577897	1.41084676	79.9643	2.09288592	1.4174	279.65	52.44%
ERX5334552	BXA_BSH	Sorbus hybrida	Rosaceae	Eurosids I	721.5	4	1488782479	2.06345458	79.1063	2.24060331	1.4174	468.78	35.03%
ERX5310221	BXA_CHP	Sorbus rupicola	Rosaceae	Eurosids I	751.5	4	679811618	0.90460628	78.6094	0.9080958	1.4174	528.15	29.72%
ERX7831293	CDM_AKQ	Sorbus americana	Rosaceae	Eurosids I	686	2	909260489	1.32545261	79.6409	1.01237806	1.4174	633.64	7.63%
ERX7831413	CDM_BBE	Sorbus intermedia	Rosaceae	Eurosids I	739	4	578845555	0.78328221	79.136	0.8451211	1.4174	483.22	34.61%
ERX5334987	BXA_BTC	Malus sylvestris	Rosaceae	Eurosids I	759	2	810241556	1.06751193	78.757	1.1681125	1.4174	489.36	35.53%
ERX5310027	CDM_AHI	Crataegus monogyna	Rosaceae	Eurosids I	744	2	1134871974	1.52536556	79.1574	1.34135174	1.4174	596.9	19.77%
ERX5334476	CDM_AHN	Crataegus rhipidophylla	Rosaceae	Eurosids I	770.667	3	594821544	0.77182693	78.9531	0.68717227	1.4174	610.69	20.76%
ERX7831684	CDM_BES	Cotoneaster dammeri	Rosaceae	Eurosids I	690	2	932331616	1.35120524	78.7387	1.39198953	1.4174	472.54	31.52%
ERX7831715	CDM_BEU	Cotoneaster divaricatus	Rosaceae	Eurosids I	668.5	4	621840748	0.93020306	78.7486	0.90564952	1.4174	484.42	27.54%
ERX7831708	CDM_BEV	Cotoneaster horizontalis	Rosaceae	Eurosids I	678.5	4	841535174	1.24028766	79.0517	1.18652064	1.4174	500.38	26.25%
ERX5335330	BXA_BTG	Aruncus dioicus	Rosaceae	Eurosids I	170	2	1424076739	8.37692199	79.2781	4.52621587	1.4174	221.97	30.57%
ERX7831751	CDM_BCI	Prunus domestica subsp insititia	Rosaceae	Eurosids I	298.667	6	677132699	2.26718285	79.2205	1.26160407	1.4174	378.66	26.78%
ERX5334689	BMB_PB	Rubus chamaemorus	Rosaceae	Eurosids I	301.25	8	1238197197	4.11019816	79.1083	2.39289437	1.4174	365.06	21.18%
ERX7831747	CDM_AXN	Rubus odoratus	Rosaceae	Eurosids I	392	2	747107341	1.90588607	79.4127	1.68801909	1.4174	312.25	20.34%
ERX5334739	BXA_BCI	Rosa acicularis	Rosaceae	Eurosids I	228.667	6	1748694207	7.64733961	79.0989	2.72796984	1.4174	452.25	97.77%
ERX5335299	BXA_BCQ	Rosa rugosa	Rosaceae	Eurosids I	490	2	1519046638	3.10009518	78.9736	2.43712209	1.4174	439.74	10.26%
ERX5309986	CDM_AXW	Rosa spinosissima	Rosaceae	Eurosids I	441	4	720643078	1.63411129	78.8498	1.21055108	1.4174	419.99	4.76%
ERX5334755	CDM_ABS	Fragaria viridis	Rosaceae	Eurosids I	98	2	992688387	10.1294733	78.8769	3.00072805	1.4174	233.39	138.16%
ERX7831393	CDM_BHA	Frangula alnus	Rhamnaceae	Eurosids I	323	2	662668074	2.05160394	80.0443	1.35987282	1.4174	343.79	6.44%
ERX5335345	BXA_BNL	Ulmus glabra	Ulmaceae	Eurosids I	975	4	1284880160	1.31782581	78.0308	0.55531938	1.4174	1632.37	67.42%
ERX7831629	CDM_AWS	Ulmus glabra	Ulmaceae	Eurosids I	975	4	750069277	0.76930182	77.8868	0.36651065	1.4174	1443.83	48.08%
ERX5335191	BXA_AGM	Cannabis sativa	Cannabaceae	Eurosids I	818	2	975314097	1.19231552	75.8243	0.78360058	1.4174	878.11	7.35%
ERX5309833	CDM_AMS	Urtica dioica	Urticaceae	Eurosids I	784	4	1068565240	1.36296587	77.3819	1.06045053	1.4174	710.9	9.32%

## Sheet: Table S2
# Supplementary Table 2: Results of mapping reads on OneKp and Busco single copy proteins
		Mapping on OneKP						Mapping on BUSCO Embryophyta ODB10
Phylogenetic group	Number of samples	% of reads mapped on OneKP	avg %id of matches	Pearson correlation between depth on single copy dataset and expected depth (1Cx) (Pval)	Pearson correlation between depth on single copy dataset and expected depth (1C) (Pval)	regression coefficient between depth on single copy dataset and expected depth (1Cx) (R2)	regression coefficient β for robust regression between depth on single copy dataset and expected depth (1Cx) (R2)	% of reads mapped on Busco	avg %id of matches	Pearson correlation between depth on single copy dataset and expected depth (1Cx) (Pval)	Pearson correlation between depth on single copy dataset and expected depth (1C) (Pval)	regression coefficient between depth on single copy dataset and expected depth (1Cx) (R2)	regression coefficient for robust regression between depth on single copy dataset and expected depth (1Cx) (R2)
Other monocots	26	0.0395	75.03478	0.926 (1.16e-11)	0.920 (3.20e-11)	1.93 (0.90)	1.59 (0.99)	0.202	69.61535	0.916 (5.18e-11)	0.919 (3.70e-11)	2.47 (0.89)	1.97 (0.99)
Commenilids	53	0.0534	75.52921	0.909 (4.53e-21)	0.907 (7.75e-21)	1.67 (0.91)	1.504 (0.99)	0.264	70.99056	0.915 (9.16e-22)	0.910 (4.33e-21)	2.17 (0.92)	1.96 (0.99)
Basal eudicots	30	0.0617	76.48368	0.971 (9.57e-18)	0.833 (3.69e- 8)	1.14 (0.96)	1.11 (0.98)	0.336	70.84186	0.953 (4.85e-16)	0.833 (1.14e- 8)	1.34 (0.87)	1.67 (0.95)
Basal asterids	77	0.0745	77.35426	0.827 (1.88e-20)	0.764 (6.71e-16)	1.93 (0.90)	1.895 (0.94)	0.386	72.62958	0.827 (1.75e-20)	0.768 (3.39e-16)	2.39 (0.90)	2.31 (0.93)
Euasterids I	45	0.111	76.74249	0.888 (4.32e-16)	0.747 (3.80e- 9)	1.57(0.94)	1.56 (0.95)	0.583	71.99999	0.914 (1.91e-18)	0.745 (4.46e- 9)	1.95 (0.96)	1.97 (0.96)
Euasterids II	78	0.0595	77.26668	0.847 (1.45e-22)	0.809 (3.43e-19)	1.41 (0.89)	1.35 (0.97)	0.316	72.09803	0.876 (8.27e-26)	0.831 (4.48e-21)	1.75 (0.91)	1.72 (0.98)
Basal rosids + Eurosids II	48	0.161	77.30324	0.931 (1.07e-21)	0.821 (8.70e-13)	1.95 (0.95)	1.88 (0.96)	1.21	79.48471	0.831 (2.77e-13)	0.775 (1.03e-10)	1.47 (0.89)	1.36 (0.96)
Eurosids I	73	0.139	78.27737	0.856 (5.14e-22)	0.780 (4.50e-16)	1.65 (0.85)	1.42 (0.94)	0.800	73.10166	0.855 (6.89e-22)	0.780 (4.48e-16)	1.92 (0.85)	1.63 (0.95)
All groups	430			0.89 (2.2e-16)	0.83 (2.2e-16)	1.71 (0.89)	1.558 (0.95)			0.86 (2.2e-16)	0.81 ((2.2e-16))	1.72 (0.86)	1.77 (0.95)

## Sheet: Table S3
#Supplementary Table 3: Readsets used for the benchmark
SRA_ID	Species	Accession	Family	Kew 1C (Mb)	Kew 1Cx (Mb)	Kew ploidy	read length	Cumulative length of reads used	Sequencing depth (caluclated with Kew 1Cx)	Cumulative length of reads after trimming to 100 nt (LocoGSE)	Sequencing depth (calculated with Kew 1Cx), after trimming to 100nt (LocoGSE)	Cumulative length of reads after filtering out human and bacterial reads with Kraken2 (RESPECT)	%nt kept (after filter Kraken2)	Sequencing depth (calculated with Kew 1Cx), after filtering with Kraken2 (RESPECT)	reference (doi)	Genome assembly (used with ModEst and MGSE)	comments	Most complete assembly (size, level)
SRR1810274	Arabidopsis thaliana	Col-0	Brassicaceae	157	157	2	2x100	5921150569	37.71	5921150569	37.71	5651160088	0.9544	35.995	Zampini,2015 (10.1101/gr.188573.114)	AthNd-1		GCA_028009825.2 (142.5Mb, complete)
SRR7141304 (10%)	Vitis vinifera	Chardonnay clone 96 / Kinghorn 96	Vitaceae	392	392	2	2x149	14909226369	38.03	9978365248	25.46	14154039937	0.9493	36.107	Roach, 2018 (10.1371/journal.pgen.1007807)	GCA_004011995.1 (Chardonnay isolate I10V1)	Highly heterozygous	GCA_004011995.1 (490Mb, contig)
SRR4425238	Chenopodium suecicum	BYU_1480	Chenopodiaceae	739	739	2	2x100	21336667217	28.87	21336667217	28.87	20977458250	0.9832	28.386	Jarvis, 2017 (10.1038/nature21370)	GCA_001687025		GCA_001687025.1 (537Mb, scaffold)
SRR15198297 (reads 2)	Solanum tuberosum	Otava (autotetraploid)	Solanaceae	1896	948	4	2x150	56974870322	60.1	37731702200	39.8	54906800445	0.9637	57.919	Sun, 2022 (10.1038/s41588-022-01015-0)	GCA_020169575.1 (haplotype A)	Tetraploid	GCA_020169575.1 (775Mb, chromosome)
SRR5004592	Helianthus annuus	SF310 / PST5	Asteraceae	3597	3597	2	2x100	34524374086	9.6	34182548600	9.5	33915160266	0.9824	9.429	Badouin, 2017 (10.1038/nature22380)	GCA_002127325.2 (cultivar XRQ/B)		GCA_002127325.2 (3010Mb, chromosome)
SRR17698145	Papaver nudicaule		Papaveraceae	4018	4018	2	2x150	2604125400	0.65	1736083600	0.43	2551237200	0.9797	0.635		no assembly		no assembly
ERR5262394	Allium cepa	DHCU066619	Amaryllidaceae	17542	17542	2	2x150	60335896320	3.44	47885632000	2.73	56149173360	0.9306	3.201	Finkers, 2021 (10.1093/g3journal/jkab243)	GCA_905187595		GCA_030765085.1 (15932Mb, chromosome)
ERR5263020							2x150	60261596640	3.44	47826664000	2.73	57151208772	0.9484	3.258
SRR1575500 (reads 1)	Zea Mays	DK105	Poaceae	2646	2646	2	2x100	67773165300	25.61	67773165300	25.61	66499170900	0.9812	25.132	Unterseer, 2014 (10.1186/1471-2164-15-823)	GCA_003709335.1		GCA_003709335.1 (2288Mb, chromosome)

## Sheet: Table S4
# Supplementary Table 4 : benchmark results
Species		Papaver nudicaule	Allium cepa		Helianthus annuus	Zea Mays	Chenopodium suecicum	Arabidopsis thaliana	Vitis vinifera	Solanum tuberosum
Family		Papaveraceae	Amaryllidaceae		Asteraceae	Poaceae	Chenopodiaceae	Brassicaceae	Vitaceae	Solanaceae
SRA_ID		SRR17698145	ERR5262394	ERR5263020	SRR5004592	SRR1575500 (read 1)	SRR4425238	SRR1810274	SRR7141304 (10%)	SRR15198297 (read2)
KEW 1Cx (Mb)		4018	17542	17542	3597	2646	739	157	392	948
Kew ploidy		2	2	2	2	2	2	2	2	4
sequencing depth		0.648115	3.43951	3.43528	9.5981	25.6134	28.8724	37.7143	38.0337	60.1001
sequencing depth after trimming to 100nt		0.432077	2.72977	2.72641	9.5981	25.6134	28.8724	37.7143	25.4591	39.8014
Genome Size Estimations (Mb) (error rate relative to Kew 1Cx)	LocoGSE	2338 (-0.418)	11836 (-0.325)	10798 (-0.384)	3212 (-0.107)	1859 (-0.297)	688 (-0.069)	204 (0.299)	481 (0.227)	1003 (0.058)
	GenomeScope k=31	10 (-0.998)	205 (-0.988)	205 (-0.988)	425 (0.882)	1366 (0.484)	719 (0.027)	158 (0.006)	488 (0.245)	780 (-0.177)
	CovEst (k=21)	355 (-0.912)	10 (-0.999)	10 (-0.999)	3183 (-0.115)	1480 (-0.441)	515 (-0.303)	168 (0.070)	907 (1.314)	1289 (0.360)
	CovEst (k=31)	246 (-0.939)	5761 (-0.672)	5791 (-0.670)	3168 (-0.119)	964 (-0.636)	821 (0.111)	183 (0.166)	913 (1.329)	1546 (0.631)
	RESPECT	1532 (-0.619)	18844 (0.074)	18038 (0.028)	3199 (-0.111)	9384 (2.546)	781 (0.057)	3176 (19.229)	168 (-0.571)	85665 (89.361)
	RESPECT (reads filtered with Kraken)	1510 (-0.624)	17711 (0.010)	17163 (-0.022)	3166 (-0.120)	9115 (2.445)	767 (0.038)	2703 (16.217)	164 (-0.582)	79151 (82.493)
	ModEst	No assembly	28050 (0.599)	28450 (0.622)	3070 (-0.147)	64500 (23.376)	783 (0.060)	310 (0.975)	1020 (1.602)	887 (-0.064)
	MGSE (BUSCO)	No assembly	2800 (-0.840)	2487 (-0.309)	2487 (-0.309)	1728 (-0.347)	671 (-0.092)	135 (-0.140)	713 (0.819)	780 (-0.177)
CPU time (seconds)	LocoGSE	1292	39973	38515	28860	56951	18111	3026	5765	33904
	GenomeScope k=31	876	35782	36656	18072	30453	6875	1804	8175	28945
	CovEst (k=21)	779	22383	30739	13864	19634	3952	1476	8180	30990
	RESPECT	1954	56041	54342	24730	26942	14800	2863	13738	56854
	RESPECT (reads filtered with Kraken)*	2222 (+280)	44757 (+13408)	52169 (+6243)	23623 (+3026)	20248 (+5047)	14873 (+1785)	2055 (+603)	11454 (+1537)	55885 (+13709)
	ModEst	No assembly	888653	970281	305736	437728	115647	18892	70124	263135
	MGSE (BUSCO)	No assembly	822804	909408	275070	418436	101651	17960	62389	251007
Peak memory (Kbytes)	LocoGSE	4668744	6330644	6309276	6275320	6374476	6053068	6043976	5959964	6048768
	GenomeScope k=31	6336756	182597992	182598152	42956544	90322760	6325880	6326576	42955808	182598404
	CovEst (k=21)	6304996	49856580	49856412	10625080	24045224	6306284	3630812	42939312	98959332
	RESPECT	12060084	188318692	188324708	48691692	96042056	12071940	5764232	48680336	188335864
	RESPECT (reads filtered with Kraken)*	12060108 (67598808)	188316888 (68102696)	188324392 (68092084)	48694476 (67643252)	96042076 (67651840)	12071936 (67628048)	5764308 (67730004)	48679620 (67626384)	188335792 (67690260)
	ModEst	No assembly	33457324	34865396	9074372	51804184	13751264	17875840	58478700	10809176
	MGSE (BUSCO)	No assembly	476612320	476612892	95633724	66193016	17357236	6970420	27799600	24814212
* between () CPU time and Peak memory for Kraken2

## Sheet: Table S5
# Supplementary Table 5 : Genome size estimations for Chenopodium suecicum on subsets of reads with various coverages
LocoGSE		RESPECT		GenomeScope		CovEst
Depth of coverage	genome size estimation (Mb)	Depth of coverage	genome size estimation (Mb)	Depth of coverage	genome size estimation (Mb)	Depth of coverage	genome size estimation (Mb)
0.1	941.9966817289322	0.1	139.228818	1	1.77	1	81.22
0.1	908.9155714222239	0.1	182.337922	1	1.79	1	81.3
0.1	954.7870247219989	0.1	138.454433	1	1.78	1	81.3
0.1	1052.9972701174713	0.1	184.194255	1	1.78	1	81.2
0.1	812.1104386742917	0.1	142.75213	1	177	1	81.3
0.1	879.9695273483054	0.1	142.532452	1	1.77	1	81.2
0.1	867.2635173716736	0.1	139.993985	1	1.78	1	81.3
0.1	952.631425520628	0.1	142.910499	1	1.79	1	81.3
0.1	1037.82477257542	0.1	147.204159	1	1.78	1	81.3
0.1	894.0434412276607	0.1	144.182015	1	1.8	1	81.27
0.2	765.8538230954305	0.2	300.846048	1.5	3.35	1.5	131.2
0.2	806.5887114053693	0.2	262.439537	1.5	34	1.5	131
0.2	831.6519281916492	0.2	265.270579	1.5	3.35	1.5	131.2
0.2	871.2327552719735	0.2	269.560309	1.5	3.35	1.5	131.1
0.2	889.4287001887556	0.2	264.550238	1.5	3.35	1.5	131
0.2	818.260275911249	0.2	272.370817	1.5	3.35	1.5	131
0.2	860.7366625328239	0.2	254.788351	1.5	3.35	1.5	131
0.2	877.0766962358741	0.2	242.164221	1.5	3.35	1.5	131
0.2	835.2329643534758	0.2	240.486415	1.5	3.34	1.5	131
0.2	789.3093412462664	0.2	242.108706	1.5	3.34	1.5	131.11
0.3	774.985133700061	0.3	456.540655	2	4.18	2	178
0.3	765.0334219560988	0.3	437.651954	2	4.19	2	178
0.3	763.9542614892509	0.3	418.423437	2	4.17	2	178
0.3	823.2952169705707	0.3	420.351	2	4.18	2	178
0.3	830.4496993415388	0.3	437.2111	2	4.16	2	178
0.3	783.1821524578031	0.3	440.641029	2	4.16	2	178
0.3	828.600784457135	0.3	427.044763	2	4.17	2	178
0.3	787.086794753467	0.3	418.66029	2	4.18	2	178
0.3	840.6867873686939	0.3	430.944042	2	4.2	2	178
0.3	834.8972527853227	0.3	427.245233	2	4.17	2	178
0.5	743.2385606642712	0.5	392.430772	2.5	9.33	2.5	219.7
0.5	697.1313895541091	0.5	835.647079	2.5	9.34	2.5	219.6
0.5	842.7508089207261	0.5	600.632503	2.5	9.35	2.5	219.7
0.5	741.4858114501938	0.5	771.412862	2.5	9.34	2.5	219.7
0.5	754.5769205148011	0.5	600.811789	2.5	9.37	2.5	219.8
0.5	724.1155231289704	0.5	823.106441	2.5	9.35	2.5	219.6
0.5	752.8038541890287	0.5	604.437217	2.5	9.36	2.5	219.7
0.5	737.8137376423251	0.5	799.853162	2.5	9.33	2.5	219.6
0.5	763.6592474243856	0.5	828.786184	2.5	9.36	2.5	219.9
0.5	737.8487287097948	0.5	689.610182	2.5	9.4	2.5	219.6
0.75	756.6825012918825	0.75	738.168	5	12.67	5	351
0.75	743.8155151590321	0.75	719.094462	5	12.66	5	351
0.75	791.4583157287508	0.75	719.670857	5	12.74	5	351
0.75	740.1555512085909	0.75	750.570176	5	12.68	5	351
0.75	768.4613913995258	0.75	730.944375	5	12.72	5	351
0.75	752.2063702190202	0.75	827.756653	10	29.38	10	738
0.75	726.075468115711	0.75	780.130525	10	29.38	10	841
0.75	708.6467676207146	0.75	708.08146	15	150	15	851
0.75	720.22400012578	0.75	718.195395	15	150	15	794.8
0.75	735.9934574571047	0.75	726.003163	20	261	20	767
1	747.1253619926782	1	732.945899	25	328	28.9	821
1	733.4312562686976	1	736.808539	26	725
1	711.8592370112054	1	814.52957	27.5	723
1	715.407091582219	1	747.415338	28.9	719
1	718.8123147672062	1	816.529898
1	711.9206004351961	1	792.31582
1	744.2084016758782	1	730.432498
1	735.8386976498189	1	714.543501
1	685.0238355383773	1	717.536935
1	713.1514473612235	1	775.031415
1.5	726.9828822858545	1.5	869.59047
1.5	721.8037338186831	1.5	836.991301
1.5	733.4424281713831	1.5	840.373131
1.5	721.3954880190688	1.5	840.348829
1.5	745.0447292240897	1.5	837.35975
1.5	706.1541223025544	1.5	846.226678
1.5	706.2187224234866	1.5	858.358251
1.5	708.0935987957588	1.5	835.214412
1.5	707.3862751551908	1.5	768.716711
1.5	710.5348664061383	1.5	853.557127
2	720.7448573315803	2	830.505402
2	708.0167285284941	2	833.108063
2	703.9505945150045	2	833.743023
2	704.8271572133857	2	839.222122
2	709.6770285831161	2	829.103754
2	709.1258422562917	2	827.608259
2	719.3855590475076	2	832.959783
2	700.2168337874233	2	831.764849
2	682.6259947641365	2	831.951921
2	699.7771249570022	2	826.617337
3	685.4713540555869	3	840.25352
3	702.5318320792641	3	847.956054
3	687.4605601715751	3	841.381175
3	703.7005585076693	3	840.624362
3	691.8705861996964	3	844.301721
3	697.6382664670192	3	842.796931
3	706.5707197321299	3	841.265659
3	709.1414839218849	3	847.817568
3	696.645216065196	3	838.53679
3	694.0773357542621	3	843.947265
4	712.0929677601455	4	839.117493
4	708.7624904120128	4	837.800303
4	684.4550568936521	4	838.184135
4	708.4526389096038	4	839.9133
4	695.1685607904224	4	839.020528
4	704.0561179968792	4	838.911156
4	698.1472682780267	4	838.709581
4	711.2554429320959	4	839.18468
4	717.920374225655	4	839.574426
4	706.9263836567867	4	837.532258
5	689.1085926780626	5	865.371348
5	682.3820824764202	5	865.00667
5	693.0125150688662	5	864.258819
5	685.39864299825	5	865.367583
5	708.6905667373908	5	864.328833
5	692.0504321088633	5	864.38187
5	687.5913823746347	5	864.974253
5	688.4596407745901	5	865.410243
5	701.7034073456214	5	865.26626
5	697.4421431737735	5	865.022035
10	683.644054573736	10	827.327369
10	687.9147777223492	10	828.087538
20	687.9338498099125	10	827.425176
20	683.0885264320679	10	827.861441
28.9	688	10	826.935566
		20	784.83236
		20	784.547699
		28.9	781

## Sheet: Table S6
# Supplementary Table 6: Genome size predictions made by LocoGSE for Senecio doronicum specimens with various ploidies
Isolate	readset	Number of nucleotides after trimming to 100 nt (LocoGSE)	Sequencing depth (from 1Cx calculated by flow cytometry)	1C from Flow Cytometry (Mb)	Real ploidy	1Cx from Flow Cytometry (Mb)	1Cx estimated by LocoGSE (Mb)	Estimated ploidy (LocoGSE) =2x (measured ploidy/estimated 1Cx)
Senecio doronicum FR627	SRR17841900	2432154576	1.1553	4210.29	4	2105.145	2402.51	3.505
Senecio doronicum FR626	SRR17841901	2379494754	1.1383	4180.95	4	2090.475	2252.56	3.712
Senecio doronicum FR444	SRR17841895	2362556558	1.0857	4352.1	4	2176.05	2363.10	3.683
Senecio doronicum FR422	SRR17841896	2665428821	1.2206	4367.259	4	2183.6295	2240.91	3.898
Senecio doronicum FR370	SRR17841897	2257112200	1.0280	4391.22	4	2195.61	2312.87	3.797
Senecio doronicum FR337R	SRR17841898	2570570135	1.2271	6284.628	6	2094.876	2339.07	5.374
Senecio doronicum FR507	SRR17841893	2336238118	1.1691	5995.14	6	1998.38	2347.52	5.108
Senecio doronicum FR506	SRR17841894	2361401299	1.1652	6079.737	6	2026.579	2313.35	5.256
Senecio doronicum FR237	SRR17841899	2398563133	1.2754	7522.776	8	1880.694	2187.05	6.879
Senecio doronicum FR475	SRR17841892	2313300152	1.1125	8317.89	8	2079.4725	2143.37	7.761
Senecio doronicum FR137	SRR17841902	2415093088	1.1998	8051.385	8	2012.84625	2311.31	6.967
Senecio doronicum FR84	SRR17841903	2377486594	1.2583	7557.495	8	1889.37375	2354.45	6.420
